# Supplementary material for: Impacts of florfenicol on the microbiota landscape and resistome as revealed by metagenomic analysis
Source: Microbiome. 2019 Dec 9;7:155. doi: 10.1186/s40168-019-0773-8 (PMC6902485; doi:10.1186/s40168-019-0773-8)
Supplement: Supplementary file 1 — Additional file 1: Table S1. Significantly differentially abundant phyla identified in water samples collected after the florfenicol treatment when compared with samples collected before treatment. logFC, log2-transformed fold change; FDR P value < 0.05 was considered significant. [file 40168_2019_773_MOESM1_ESM.xlsx]

## Sheet: Sheet1
Supplement Table S1. Significantly differentially abundant phyla identified in water samples collected after the florfinical treatment when compared with samples collected before treatment. logFC, log2-transformed fold change; FDR P value < 0.05 was considered significant.
phylum	Day 10 vs Day 0		Day 25 vs Day 0
	logFC	FDR Pvalues	logFC	FDR Pvalues
Proteobacteria	0.441064	0.24159	1.09822	0.0054126
Bacteroidetes	0.42766	0.491332	1.23719	0.00456745
Actinobacteria	0.573455	0.179087	0.776533	0.310464
Cyanobacteria	0.020175	0.941233	0.38447	0.405442
Firmicutes	0.00773804	0.941233	0.136261	0.461383
Planctomycetes	-0.430763	0.0331021	-0.888984	0.00456745
Verrucomicrobia	0.78522	0.00897547	0.903955	0.000235875
Acidobacteria	-0.388298	0.000583825	-0.541	3.87722e-05
Chloroflexi	-0.726397	1.31738e-06	-0.968567	4.78604e-06
Euryarchaeota	0.101486	0.0995194	0.0706109	0.628035
Spirochaetes	-0.133224	0.174108	0.0985755	0.548224
Deinococcus-Thermus	-0.223295	0.0610621	0.126466	0.731588
Chlorobi	-0.377175	0.0173323	-0.104337	0.448534
Armatimonadetes	0.0639118	0.853107	0.22592	0.759033
Gemmatimonadetes	-0.208384	0.179087	0.0148305	0.968891
Chlamydiae	0.556061	3.43813e-11	0.597228	0.0983679
Nitrospirae	0.31762	0.0126473	0.12941	0.480678
Fusobacteria	-0.0208592	0.927732	0.00598178	0.973011
Synergistetes	-0.117804	0.0821765	-0.0101236	0.959379
Deferribacteres	-0.215891	0.000583825	-0.112585	0.324608
Ignavibacteriae	-0.379187	0.00141225	-0.209159	0.365756
Tenericutes	0.39453	7.46114e-12	0.416927	0.00456745
Aquificae	-0.0208674	0.833998	0.0559638	0.606136
Thermotogae	-0.0329189	0.689063	0.0434145	0.757746
Crenarchaeota	0.150222	0.0980484	0.0931058	0.731588
Rhodothermaeota	-0.404096	0.0260033	0.161701	0.558571
Thaumarchaeota	0.403505	0.000170692	0.522458	0.0321139
Lentisphaerae	0.269016	0.213271	0.497658	0.00456745
Candidatus Poribacteria	-0.562409	1.42555e-07	-0.578127	3.4362e-05
Nitrospinae	-0.0910122	0.487595	-0.075289	0.537008
Candidatus Marinimicrobia	-0.0368339	0.711254	0.003637	0.973011
Thermodesulfobacteria	-0.0998545	0.174108	-0.100574	0.365756
Candidatus Saccharibacteria	1.32767	0.00141225	0.652518	0.419887
Chrysiogenetes	-0.176223	0.0196511	0.0749061	0.731588
candidate division NC10	-0.173327	0.105806	-0.238636	0.0632865
Candidatus Parcubacteria	0.454041	0.0561006	0.0576192	0.959379
Candidatus Aminicenantes	-0.439155	1.03773e-10	-0.323946	0.0870757
Candidatus Hydrogenedentes	-0.0340346	0.77916	0.263704	0.305365
Candidatus Cloacimonetes	-0.42382	0.000253311	-0.192995	0.213081
Candidatus Microgenomates	0.484389	0.00143055	-0.130647	0.731588
Fibrobacteres	-0.267808	0.0017327	-0.182578	0.117556
candidate division Zixibacteria	-0.153744	0.0821765	-0.264404	0.122425
Candidatus Latescibacteria	-0.0761819	0.677521	-0.0411661	0.959379
Elusimicrobia	-0.0297253	0.754784	-0.0417326	0.843788
Candidatus Omnitrophica	-0.145807	0.135443	-0.206138	0.536402
Dictyoglomi	0.0470325	0.757645	0.254985	0.465077
candidate division WWE3	0.0716527	0.711254	-0.491735	0.015262
Candidatus Atribacteria	-0.115621	0.213271	-0.180059	0.117556
Candidatus Calescamantes	0.344669	0.00598698	0.268128	0.0969095
Caldiserica	-0.29195	0.00143055	-0.336936	0.0235727
Nanoarchaeota	0.153217	0.375449	-0.104814	0.857972
Candidatus Diapherotrites	-0.221844	6.66261e-05	-0.366112	0.0632865
Candidatus Korarchaeota	-0.356132	9.00152e-05	-0.438941	0.122425
