# Supplementary material for: Impacts of florfenicol on the microbiota landscape and resistome as revealed by metagenomic analysis
Source: Microbiome. 2019 Dec 9;7:155. doi: 10.1186/s40168-019-0773-8 (PMC6902485; doi:10.1186/s40168-019-0773-8)
Supplement: Supplementary file 2 — Additional file 2: Table S2. Significantly differentially abundant genera when comparing water samples collected on day 10 and day 0. logFC, log2-transformed fold change; FDR P value < 0.05 was considered significant. [file 40168_2019_773_MOESM2_ESM.xlsx]

## Sheet: Sheet1
Supplement Table S2. Significantly differentially abundant genera when comparing water samples collected on day 10 and day 0. logFC, log2-transformed fold change; FDR P value < 0.05 was considered significant.
Superkingdom	genus	logFC	FDR Pvalues
Bacteria	Perlucidibaca	4.71199	0
Bacteria	Methylotenera	2.48247	4.58046e-14
Bacteria	Pseudarthrobacter	2.19623	2.13755e-13
Bacteria	Nitrosomonas	1.86859	8.01581e-14
Bacteria	Phycicoccus	1.8222	0.010061
Bacteria	Arthrobacter	1.72553	9.28122e-06
Bacteria	Flavobacterium	1.70371	0.0475027
Bacteria	Methylophilus	1.44572	4.92771e-05
Bacteria	Arenimonas	1.3908	2.24443e-13
Bacteria	Nocardioides	1.38865	0.0287084
Bacteria	Ilumatobacter	1.38151	6.83251e-05
Bacteria	Paenarthrobacter	1.35346	4.43923e-08
Bacteria	Methylovorus	1.32555	0.0475027
Bacteria	Alkanindiges	1.30468	4.57011e-07
Bacteria	Marmoricola	1.27824	0.0122748
Bacteria	Leclercia	1.25277	1.88772e-10
Bacteria	Intrasporangium	1.18472	0.0114819
Bacteria	Nevskia	1.17908	0
Bacteria	Candidatus Saccharimonas	1.15678	0.0154258
Bacteria	Coraliomargarita	1.10514	0.00104733
Bacteria	Rubritalea	1.10504	0.0142267
Bacteria	Pimelobacter	1.09551	0.0376502
Bacteria	Niastella	1.06533	0.00117407
Bacteria	Candidatus Microthrix	0.969271	0.0004247
Bacteria	Verrucomicrobium	0.964927	0.00012967
Bacteria	Mycobacterium	0.955142	0.025724
Bacteria	Sideroxydans	0.912603	2.19169e-05
Bacteria	Akkermansia	0.884135	0.0179075
Bacteria	Opitutus	0.861059	0.000122801
Bacteria	Pedobacter	0.854898	0.0312044
Bacteria	Segetibacter	0.843214	0.0124699
Bacteria	Candidatus Carsonella	0.821066	0.0385053
Bacteria	Ferriphaselus	0.820646	0.000327777
Bacteria	Niabella	0.815033	0.00729139
Bacteria	Gallionella	0.753276	0.000521277
Bacteria	Collimonas	0.738513	0.029777
Bacteria	Pseudomonas	0.713004	0.00963899
Bacteria	Janthinobacterium	0.697773	0.0106944
Bacteria	Duganella	0.672948	0.0124699
Bacteria	Candidatus Profftella	0.671663	0.00210204
Bacteria	Erysipelothrix	0.652302	0.00182043
Bacteria	Sporichthya	0.650869	0.010061
Bacteria	Smaragdicoccus	0.636629	0.0242608
Bacteria	Modestobacter	0.597106	0.00152612
Bacteria	Spongiibacter	0.584706	0.0224123
Bacteria	Geodermatophilus	0.578641	0.0106944
Bacteria	Sulfuricella	0.560326	0.0304107
Bacteria	Ferrimicrobium	0.549015	0.00278375
Archaea	Nitrosopumilus	0.548434	0.0225359
Bacteria	Candidatus Rubidus	0.548261	0.00862546
Bacteria	Thermomonas	0.536547	0.00991033
Bacteria	Jiangella	0.53598	0.0442859
Bacteria	Candidatus Hodgkinia	0.52965	0.0101321
Bacteria	Entomoplasma	0.525599	0.000645477
Bacteria	Candidatus Protochlamydia	0.519635	0.0369795
Bacteria	Acinetobacter	0.516231	0.00413073
Bacteria	Lysobacter	0.492408	0.0321427
Bacteria	Conexibacter	0.480051	0.00233253
Bacteria	Actinomycetospora	0.478055	0.0287084
Bacteria	Nitrosospira	0.472912	0.0312044
Bacteria	Chthoniobacter	0.472213	0.029777
Bacteria	Enhydrobacter	0.471943	0.0270688
Bacteria	Chlamydia	0.46348	0.0363126
Bacteria	Algiphilus	0.451614	0.0321427
Bacteria	Trabulsiella	0.447711	0.0467705
Bacteria	Criblamydia	0.425905	0.00787098
Bacteria	Porticoccus	0.410555	0.0459834
Bacteria	Catelliglobosispora	0.391271	0.0221218
Bacteria	Candidatus Phytoplasma	0.387957	0.0367773
Bacteria	Tolumonas	0.344928	0.0405076
Bacteria	Youngiibacter	-0.350397	0.0356284
Bacteria	Sporolactobacillus	-0.357772	0.0228488
Bacteria	Methylosinus	-0.358801	0.0242608
Bacteria	Gorillibacterium	-0.364915	0.0179433
Bacteria	Proteocatella	-0.3695	0.0287084
Bacteria	Paenisporosarcina	-0.390968	0.0349272
Bacteria	Aeromonas	-0.393905	0.0493433
Bacteria	Salinispira	-0.395474	0.0360034
Bacteria	Aminiphilus	-0.39582	0.0207033
Bacteria	Desulfotignum	-0.401297	0.0167896
Bacteria	Pyramidobacter	-0.402244	0.0211321
Bacteria	Mahella	-0.409174	0.00971
Bacteria	Dolosigranulum	-0.409212	0.0108732
Bacteria	Thermoanaerobacterium	-0.412698	0.0376502
Bacteria	Oceanithermus	-0.41803	0.0164127
Bacteria	Syntrophomonas	-0.421843	0.0101748
Bacteria	Thermoactinomyces	-0.424493	0.01426
Bacteria	Coprococcus	-0.424816	0.0164127
Bacteria	Saccharibacillus	-0.425925	0.0114819
Bacteria	Thermaerobacter	-0.432977	0.0114819
Bacteria	Pelodictyon	-0.435824	0.0324147
Bacteria	Sulfobacillus	-0.43876	0.00530119
Bacteria	Granulicella	-0.440053	0.00844894
Bacteria	Congregibacter	-0.443313	0.00338951
Bacteria	Porphyromonas	-0.443666	0.0296132
Bacteria	Kyrpidia	-0.453441	0.00729139
Bacteria	Chitinivibrio	-0.458897	0.01161
Bacteria	Salinibacter	-0.461814	0.029777
Bacteria	Dethiosulfovibrio	-0.471863	0.00355792
Bacteria	Gracilimonas	-0.474293	0.0304107
Bacteria	Candidatus Symbiobacter	-0.475868	0.00305315
Bacteria	Halalkalibacillus	-0.488971	0.00117059
Bacteria	Orenia	-0.490972	0.0166157
Bacteria	Meiothermus	-0.494732	0.00368554
Bacteria	Calditerrivibrio	-0.497489	0.00971
Bacteria	Alkalibacterium	-0.501856	0.00963899
Bacteria	Barnesiella	-0.507039	0.0470901
Bacteria	Terriglobus	-0.512787	0.000919729
Bacteria	Alloprevotella	-0.515155	0.00606578
Bacteria	Chlorobium	-0.517442	0.00120756
Bacteria	Candidatus Midichloria	-0.527211	0.0441807
Bacteria	Halonatronum	-0.527999	0.0202442
Bacteria	Salisaeta	-0.530621	0.0076521
Bacteria	Thermomicrobium	-0.532265	0.00804149
Bacteria	Thermoanaerobaculum	-0.549106	0.0299365
Bacteria	Singulisphaera	-0.549961	0.025724
Bacteria	Lentibacillus	-0.559968	0.00844894
Bacteria	Candidatus Koribacter	-0.561034	0.00494616
Bacteria	Prosthecochloris	-0.561298	0.00298881
Bacteria	Caulobacter	-0.561693	0.0363126
Bacteria	Truepera	-0.566518	0.000432203
Bacteria	Balneola	-0.577408	0.0124737
Bacteria	Desulfosarcina	-0.577812	0.00508372
Bacteria	Melioribacter	-0.579779	0.00337005
Bacteria	Atopococcus	-0.59018	0.0114819
Bacteria	Acidobacterium	-0.593772	9.11195e-05
Bacteria	Anaerolinea	-0.603098	0.0101321
Bacteria	Lunatimonas	-0.606362	0.0376502
Bacteria	Indibacter	-0.607571	0.00963899
Bacteria	Thermobaculum	-0.610766	0.000577047
Bacteria	Microscilla	-0.61407	0.0459249
Archaea	Methanomicrobium	-0.620283	0.00537633
Bacteria	Thermogemmatispora	-0.621631	0.00210204
Bacteria	Caldithrix	-0.622364	0.00200478
Bacteria	Candidatus Azobacteroides	-0.624265	0.0162676
Bacteria	Rhodothermus	-0.626803	0.000337059
Bacteria	Chloroherpeton	-0.63271	0.000444509
Bacteria	Ktedonobacter	-0.668816	8.82162e-05
Bacteria	Allofustis	-0.690681	0.0257905
Bacteria	Isosphaera	-0.693884	0.00172057
Bacteria	Thermorudis	-0.697144	0.000645477
Bacteria	Thermonema	-0.700528	0.00821883
Bacteria	Sphaerobacter	-0.704479	3.11127e-05
Bacteria	Planctopirus	-0.743312	0.00729139
Bacteria	Chelatococcus	-0.776329	0.0144684
Bacteria	Thermophagus	-0.779847	0.00430245
Bacteria	Rubinisphaera	-0.78911	0.00182882
Bacteria	Butyricimonas	-0.800104	0.000521277
Bacteria	Mucinivorans	-0.804291	0.0154258
Bacteria	Gimesia	-0.812977	0.00182043
Bacteria	Flexibacter	-0.840182	0.0363126
Bacteria	Schleiferia	-0.841154	8.8632e-05
Bacteria	Schlesneria	-0.850202	0.00117407
Bacteria	Anaerophaga	-0.856742	0.000198447
Bacteria	Caldilinea	-0.860331	0.00266527
Bacteria	Herpetosiphon	-0.871708	1.10215e-06
Archaea	Methanospirillum	-0.920707	0.000174226
Bacteria	Chloroflexus	-0.970756	2.64002e-06
Bacteria	Nitritalea	-1.05096	6.40271e-06
Bacteria	Filifactor	-1.08205	2.80433e-08
Bacteria	Roseiflexus	-1.12702	1.72192e-06
Bacteria	Oscillochloris	-1.14449	1.04069e-07
Bacteria	Aureispira	-1.18526	1.68466e-06
Bacteria	Phenylobacterium	-1.2062	8.8632e-05
Bacteria	Bdellovibrio	-1.39799	6.72678e-06
Bacteria	Saprospira	-1.4171	3.00229e-12
Bacteria	Chloracidobacterium	-1.89327	0
Bacteria	Haliscomenobacter	-2.16329	0
Bacteria	Lewinella	-2.16716	0
Bacteria	Phaeodactylibacter	-2.65711	0
