# Supplementary material for: Impacts of florfenicol on the microbiota landscape and resistome as revealed by metagenomic analysis
Source: Microbiome. 2019 Dec 9;7:155. doi: 10.1186/s40168-019-0773-8 (PMC6902485; doi:10.1186/s40168-019-0773-8)
Supplement: Supplementary file 3 — Additional file 3: Table S3. Significantly differentially abundant genera when comparing water samples collected on day 25 and day 0. logFC, log2-transformed fold change; FDR P value < 0.05 was considered significant. [file 40168_2019_773_MOESM3_ESM.xlsx]

## Sheet: Sheet1
Supplement Table S3. Significantly differentially abundant genera when comparing water samples collected on day 25 and day 0. logFC, log2-transformed fold change; FDR P value < 0.05 was considered significant.
Kingdom	genus	logFC	FDR Pvalues
Bacteria	Methylotenera	3.4925	5.36596e-06
Bacteria	Perlucidibaca	3.06748	2.84775e-10
Bacteria	Flavobacterium	2.31284	0.000208473
Bacteria	Methylophilus	2.22069	0.00189459
Bacteria	Nevskia	2.1779	0.0245472
Bacteria	Leclercia	2.08646	0.00791043
Bacteria	Methylovorus	1.98575	0.0179945
Bacteria	Methylobacillus	1.82534	0.0190545
Bacteria	Arenimonas	1.81954	0.0128331
Bacteria	Rubrivivax	1.55588	0.0209726
Bacteria	Janthinobacterium	1.53016	0.0465192
Bacteria	Methylibium	1.50821	0.0111089
Bacteria	Duganella	1.44108	0.0118661
Bacteria	Thermomonas	1.31869	0.00424872
Bacteria	Collimonas	1.3141	0.0236921
Bacteria	Polaromonas	1.26756	6.77097e-09
Bacteria	Massilia	1.26466	0.0276918
Bacteria	Opitutus	1.25226	0.0240095
Bacteria	Herminiimonas	1.23811	0.0449256
Bacteria	Olleya	1.13524	0.00582052
Bacteria	Lysobacter	1.12926	0.00893857
Bacteria	Pseudoxanthomonas	1.03792	0.00229638
Bacteria	Gaetbulibacter	1.00582	0.00805327
Bacteria	Myroides	0.989899	0.0122518
Bacteria	Akkermansia	0.984463	0.0154051
Bacteria	Stenotrophomonas	0.979466	0.00370476
Bacteria	Oceanicola	0.972635	0.0229084
Bacteria	Polycyclovorans	0.944782	0.0379767
Bacteria	Bizionia	0.942697	0.0165366
Bacteria	Luteimonas	0.930637	0.0221383
Bacteria	Ramlibacter	0.926596	0.00951205
Bacteria	Hydrogenophaga	0.91376	0.0276918
Bacteria	Hydrocarboniphaga	0.893897	0.0217262
Bacteria	Actinomycetospora	0.877002	0.0321271
Bacteria	Oleiagrimonas	0.865644	0.000637578
Bacteria	Alcanivorax	0.858211	0.0439337
Bacteria	Acidovorax	0.851204	0.00108311
Bacteria	Rudaea	0.850353	0.000670642
Bacteria	Xylella	0.832062	0.00152831
Bacteria	Dyella	0.829717	2.6973e-05
Bacteria	Xanthomonas	0.824898	0.00304827
Bacteria	Solimonas	0.795086	0.0491062
Bacteria	Deefgea	0.786153	0.012047
Bacteria	Dechloromonas	0.777289	0.0256247
Bacteria	Azotobacter	0.776242	0.0118472
Bacteria	Alkanindiges	0.759933	0.0400871
Bacteria	Cellvibrio	0.720794	0.0491062
Bacteria	Porticoccus	0.657435	0.0319486
Bacteria	Kangiella	0.651416	0.00490055
Bacteria	Amphritea	0.63023	0.00908746
Bacteria	Luteibacter	0.626135	0.00458383
Bacteria	Frateuria	0.611547	0.000662184
Bacteria	Yokenella	0.595581	0.0181512
Bacteria	Kluyvera	0.594956	0.0095825
Bacteria	Catenovulum	0.542195	0.0113174
Bacteria	Luminiphilus	0.521068	0.0282642
Bacteria	Cobetia	0.51855	0.0472698
Bacteria	Saccharophagus	0.514423	0.0372485
Bacteria	Reinekea	0.462057	0.0301899
Bacteria	Nitrospina	-0.400127	0.0325512
Archaea	Pyrococcus	-0.402567	0.0355963
Bacteria	Desulfomonile	-0.4075	0.0472698
Bacteria	Thermoanaerobacterium	-0.418556	0.0465192
Bacteria	Petrotoga	-0.423346	0.0336237
Bacteria	Desmospora	-0.433956	0.0175081
Archaea	Acidilobus	-0.441401	0.045022
Bacteria	Dethiosulfovibrio	-0.450777	0.0321271
Bacteria	Gemmatirosa	-0.45387	0.0410486
Archaea	Haloplanus	-0.460101	0.0221383
Bacteria	Pseudothermotoga	-0.461246	0.0243274
Bacteria	Prosthecochloris	-0.463434	0.0321271
Bacteria	Kyrpidia	-0.472258	0.0135492
Bacteria	Salinibacter	-0.47837	0.0467634
Bacteria	Desulfatiglans	-0.485934	0.0449256
Bacteria	Symbiobacterium	-0.488958	0.00688348
Bacteria	Moorella	-0.497768	0.0179945
Archaea	Methanosalsum	-0.498912	0.0330771
Bacteria	Turicibacter	-0.503822	0.0372485
Bacteria	Salisaeta	-0.506091	0.044918
Bacteria	Syntrophobotulus	-0.507339	0.00466435
Bacteria	Hungatella	-0.510361	0.0179945
Bacteria	Thermaerobacter	-0.515914	0.00587202
Bacteria	Youngiibacter	-0.518963	0.00418951
Bacteria	Granulicella	-0.520105	0.00728001
Bacteria	Meiothermus	-0.542277	0.00304827
Bacteria	Dethiobacter	-0.544042	0.00973231
Bacteria	Effusibacillus	-0.548212	0.0425589
Bacteria	Phycisphaera	-0.550479	0.035933
Bacteria	Oceanithermus	-0.559726	0.00152831
Bacteria	Chitinivibrio	-0.561915	0.0266497
Bacteria	Candidatus Methylomirabilis	-0.56507	0.00466435
Bacteria	Thermovirga	-0.568701	0.0117678
Bacteria	Sulfobacillus	-0.569779	0.00763986
Archaea	Methanofollis	-0.575538	0.0427961
Archaea	Halalkalicoccus	-0.584105	0.0295253
Bacteria	Megasphaera	-0.588621	0.0115406
Bacteria	Thermobrachium	-0.596926	0.0028278
Archaea	Methanotorris	-0.598228	0.00832442
Bacteria	Syntrophomonas	-0.606007	0.00176415
Bacteria	Anaerophaga	-0.642129	0.0397967
Bacteria	Melioribacter	-0.643487	0.0106802
Bacteria	Truepera	-0.651563	0.0144391
Archaea	Picrophilus	-0.655496	0.0151438
Bacteria	Caldisericum	-0.659148	0.0122518
Bacteria	Chloroherpeton	-0.664519	0.00201073
Archaea	Metallosphaera	-0.664541	0.000662184
Bacteria	Desulfovermiculus	-0.667158	0.0113174
Bacteria	Thermoactinomyces	-0.669126	0.00749827
Bacteria	Terriglobus	-0.678747	0.000662184
Bacteria	Nodularia	-0.689769	0.00951205
Archaea	Candidatus Iainarchaeum	-0.691381	0.0175081
Bacteria	Dehalogenimonas	-0.697964	0.000398635
Bacteria	Caldithrix	-0.699011	0.00233433
Bacteria	Proteocatella	-0.703333	0.00284599
Bacteria	Caldanaerobacter	-0.705521	0.000792494
Bacteria	Alloiococcus	-0.710553	0.030691
Bacteria	Anabaena	-0.720649	0.00854322
Bacteria	Rhodothermus	-0.724084	0.0026794
Bacteria	Mahella	-0.749817	0.0366695
Bacteria	Desulfosarcina	-0.753639	0.000929271
Bacteria	Holospora	-0.760315	0.00371683
Bacteria	Halonatronum	-0.776763	0.000662184
Bacteria	Thermomicrobium	-0.777674	0.00572203
Archaea	Candidatus Korarchaeum	-0.779171	0.00908746
Bacteria	Candidatus Koribacter	-0.791153	8.15675e-05
Bacteria	Coprococcus	-0.802252	0.0028278
Bacteria	Desulfobacca	-0.860227	6.92796e-05
Archaea	Methanospirillum	-0.878393	0.000429608
Bacteria	Thermogemmatispora	-0.886365	2.7005e-05
Bacteria	Thermoanaerobaculum	-0.889184	0.000627163
Bacteria	Acidobacterium	-0.913468	1.66321e-09
Bacteria	Zavarzinella	-0.913623	0.00320646
Bacteria	Sphaerobacter	-0.949459	3.80291e-05
Bacteria	Thermorudis	-0.951129	3.33241e-07
Bacteria	Candidatus Solibacter	-0.97119	5.68646e-06
Bacteria	Ktedonobacter	-0.973317	5.71989e-08
Bacteria	Thermobaculum	-0.982964	1.44541e-05
Archaea	Methanomicrobium	-0.987736	0.00188837
Bacteria	Singulisphaera	-1.04235	0.00138628
Archaea	Thermosphaera	-1.04791	0.044918
Bacteria	Bryobacter	-1.05384	1.73288e-05
Bacteria	Gemmata	-1.07312	7.56377e-05
Bacteria	Saprospira	-1.08458	0.000290619
Bacteria	Blastopirellula	-1.18976	0.0026794
Bacteria	Rhodopirellula	-1.21942	0.00151225
Bacteria	Chloroflexus	-1.25111	2.47785e-10
Bacteria	Pirellula	-1.27093	0.00257945
Bacteria	Herpetosiphon	-1.27984	2.16961e-11
Bacteria	Rubinisphaera	-1.36687	3.46318e-05
Bacteria	Filifactor	-1.37832	0.00083573
Bacteria	Planctopirus	-1.38108	0.000616626
Bacteria	Gimesia	-1.39025	0.000643083
Bacteria	Isosphaera	-1.40661	7.66294e-07
Bacteria	Haliscomenobacter	-1.42459	0.0282642
Bacteria	Oscillochloris	-1.46076	2.1171e-09
Bacteria	Roseiflexus	-1.489	7.66294e-07
Bacteria	Anaerolinea	-1.52202	0.000662184
Bacteria	Schlesneria	-1.5435	7.66294e-07
Bacteria	Caldilinea	-1.61775	6.92796e-05
Bacteria	Bdellovibrio	-1.61932	0.000616626
Bacteria	Lewinella	-1.82107	9.82738e-11
Bacteria	Chloracidobacterium	-2.10217	0
Bacteria	Cylindrospermopsis	-2.22007	3.959e-07
Bacteria	Phaeodactylibacter	-2.25717	0
Bacteria	Raphidiopsis	-2.79736	2.69722e-08
