# Supplementary material for: Impacts of florfenicol on the microbiota landscape and resistome as revealed by metagenomic analysis
Source: Microbiome. 2019 Dec 9;7:155. doi: 10.1186/s40168-019-0773-8 (PMC6902485; doi:10.1186/s40168-019-0773-8)
Supplement: Supplementary file 4 — Additional file 4: Table S4. Genome bins reconstructed from metagenomics-combined assembly. [file 40168_2019_773_MOESM4_ESM.xlsx]

## Sheet: Supplement Table S4
Supplement Table S4. Genome bins reconstructed from metagenomic-combined assembly.
Genome bin name	Taxonomic rank	Estimated completeness (%)	Estimated contamination (%)	GB size (Mbp)
Cytophagales-100	Order	81.95	3.27	4.69
Proteobacteria-101	Phylum	87.3	7.24	4.69
Sphingobacteriaceae-102	Family	92.21	9.33	4.69
Bacteroidetes-105	Phylum	88.41	12.04	4.63
Methylophilaceae-106	Family	95.79	2.63	4.62
Alphaproteobacteria-107	Class	87.87	6.69	4.59
Proteobacteria-108	Phylum	98.4	14.42	4.56
Proteobacteria-110	Phylum	88.11	6.65	4.55
Roseiflexus-111	Genus	89.66	19.17	4.53
Proteobacteria-112	Phylum	97.07	9.61	4.47
Alphaproteobacteria-113	Class	78.45	13.23	4.45
Proteobacteria-115	Phylum	96.28	7.2	4.37
Proteobacteria-116	Phylum	90.74	4.8	4.36
Alcaligenaceae-117	Family	99.05	3.57	4.36
Novosphingobium-118	Genus	93.08	6.08	4.36
Rhodospirillales-122	Order	97.06	2.45	4.31
Proteobacteria-123	Phylum	86.13	5.03	4.29
Sphingobacteriaceae-124	Family	92.63	6.04	4.28
Betaproteobacteria-125	Class	98.8	3.19	4.27
Bacteroidetes-127	Phylum	85.47	7.46	4.24
Proteobacteria-128	Phylum	98.01	3.14	4.24
Alphaproteobacteria-129	Class	88.86	11.61	4.23
Flavobacterium-130	Genus	93.56	0.69	4.22
Flavobacterium-131	Genus	74.78	6.9	4.22
Proteobacteria-132	Phylum	97.51	1.78	4.22
Betaproteobacteria-135	Class	99.84	1.86	4.2
Pirellulaceae-136	Family	83.91	0	4.14
Bacteroidetes-137	Phylum	94.86	5.77	4.12
Proteobacteria-138	Phylum	99.14	2.15	4.11
Verrucomicrobiaceae-139	Family	96.94	6.16	4.09
Alphaproteobacteria-140	Class	88.75	7.84	4.06
Flavobacterium-142	Genus	98.84	10.13	4.05
Bacteroidetes-143	Phylum	98.23	1.01	4.04
Flavobacteriaceae-144	Family	90.32	2.98	4.03
Polynucleobacter-145	Genus	91.67	1.15	4.02
Verrucomicrobiaceae-146	Family	99.19	6.6	4.02
Flavobacterium-148	Genus	98.29	3.81	3.95
Proteobacteria-149	Phylum	96.69	8.91	3.93
Oxalobacteraceae-150	Family	77.1	8.06	3.93
Bacteroidetes-151	Phylum	78.81	0.52	3.92
Caulobacteraceae-153	Family	98.28	14.45	3.92
Oxalobacteraceae-154	Family	92.07	3.95	3.89
Cytophagales-156	Order	65.41	2.6	3.83
Alphaproteobacteria-158	Class	73.88	13.24	3.82
Alphaproteobacteria-159	Class	94.09	2.94	3.81
Sphingobacteriaceae-161	Family	92.03	3.2	3.74
Flavobacterium-163	Genus	63.6	5.25	3.7
Nostocaceae-164	Family	99.3	1.12	3.69
Bacteroidetes-166	Phylum	87.74	5.68	3.59
Actinomycetales-167	Order	95.02	15.98	3.59
Betaproteobacteria-168	Class	99.3	8.36	3.58
Cyanobacteria-170	Phylum	97.41	3.28	3.5
Arthrobacter-171	Genus	86.72	6.44	3.49
Bacteroidetes-172	Phylum	72.25	6.77	3.48
Bacteroidetes-173	Phylum	97.01	6.86	3.48
Actinomycetales-174	Order	94.2	3.06	3.46
Proteobacteria-175	Phylum	79.36	5.32	3.46
Bacteroidetes-176	Phylum	65.29	3.56	3.45
Methylophilaceae-177	Family	88.26	16.6	3.44
Flavobacterium-178	Genus	97.48	8.01	3.44
Beggiatoa-179	Genus	96.22	0.65	3.43
Bdellovibrionales-180	Order	69.98	5.03	3.42
Bacteroidetes-182	Phylum	98.28	2.19	3.41
Methylobacterium-183	Genus	93.66	15.16	3.39
Verrucomicrobia-184	Phylum	97.3	15.99	3.39
Bacteroidetes-185	Phylum	73.44	5.33	3.39
Bacteroidetes-187	Phylum	88.42	8.86	3.34
Actinomycetales-188	Order	93.13	2.08	3.33
Bdellovibrionales-189	Order	97.32	2.48	3.33
Bacteroidetes-192	Phylum	97.04	0.99	3.27
Oxalobacteraceae-193	Family	95.28	1.74	3.23
Rickettsiales-194	Order	97.8	4.57	3.23
Sphingomonadales-195	Order	97.83	7.31	3.22
Flavobacterium-196	Genus	88.62	8.65	3.22
Polynucleobacter-197	Genus	90.02	1.96	3.19
Sphingomonadales-199	Order	85.02	7.62	3.15
Bacteroidetes-202	Phylum	91.65	6.1	3.05
Bacteroidetes-203	Phylum	74.92	2.03	3.04
Cyanobacteria-204	Phylum	99.7	2.99	3.02
Caulobacteraceae-209	Family	85.25	6.05	2.96
Flavobacterium-210	Genus	90.89	5.21	2.96
Flavobacterium-214	Genus	95.73	3.77	2.88
Moraxellaceae-215	Family	97.65	3.33	2.88
Sphingobacteriaceae-216	Family	88.63	3.01	2.84
Bacteroidetes-217	Phylum	97.54	1.23	2.83
Bacteroidetes-218	Phylum	89	13.79	2.81
Bacteroidetes-219	Phylum	98.33	1.43	2.79
Microbacteriaceae-220	Family	76.1	3.66	2.78
Bacteroidetes-221	Phylum	63.22	9.48	2.76
Methylophilaceae-222	Family	56.18	0.9	2.72
Alphaproteobacteria-223	Class	72.25	7.26	2.71
Bacteroidetes-225	Phylum	99.69	2.35	2.69
Polynucleobacter-226	Genus	97.39	6.24	2.67
Bacteroidetes-227	Phylum	69.99	2.95	2.66
Cyanobacteria-228	Phylum	89.97	1.85	2.65
Methylophilaceae-231	Family	84.44	6.04	2.6
Actinomycetales-233	Order	86.05	10.6	2.56
Flavobacterium-234	Genus	99.65	1.69	2.55
Polynucleobacter-237	Genus	51.52	5.17	2.52
Polynucleobacter-238	Genus	94.54	6.92	2.49
Flavobacterium-239	Genus	51.82	5.5	2.49
Flavobacterium-240	Genus	68.16	3.65	2.45
Gallionellaceae-242	Family	95.89	6.74	2.42
Legionella-244	Genus	93.31	11.89	2.4
Neisseriaceae-246	Family	96.34	4.34	2.4
Proteobacteria-247	Phylum	72.06	6.5	2.4
Sphingomonadales-248	Order	60.81	2.25	2.37
Polynucleobacter-250	Genus	77.38	6.67	2.36
Bacteroidetes-251	Phylum	91.62	4.81	2.34
Rickettsiales-252	Order	97.8	6.05	2.33
Moraxellaceae-253	Family	96.48	3.51	2.29
Bacteroidetes-254	Phylum	97.54	8.47	2.29
Polynucleobacter-255	Genus	91.16	8.03	2.27
Legionellales-256	Order	92.73	2.42	2.27
Polynucleobacter-257	Genus	92.76	6.33	2.25
Actinobacteria-258	Class	96.55	0.43	2.25
Polynucleobacter-259	Genus	89.87	3.82	2.23
Bacteroidetes-262	Phylum	99.01	0.52	2.22
Proteobacteria-263	Phylum	67.68	9.64	2.22
Verrucomicrobia-266	Phylum	84.54	7.81	2.14
Nitrosomonas-267	Genus	62.84	10.75	2.11
Polynucleobacter-269	Genus	95.69	4.68	2.09
Verrucomicrobia-270	Phylum	80.41	3.07	2.04
Polynucleobacter-271	Genus	74.45	11.95	2.03
Polynucleobacter-272	Genus	95.85	1.43	2.03
Actinomycetales-273	Order	83.68	2.87	2
Polynucleobacter-274	Genus	94.83	3.65	1.97
Polynucleobacter-278	Genus	85.2	14.44	1.93
Bacteroidales-28	Order	96.5	4.42	8.44
Polynucleobacter-281	Genus	58.26	8.62	1.89
Rickettsia-282	Genus	94.78	16.42	1.89
Actinomycetales-284	Order	69.07	7.66	1.86
Methylophilaceae-286	Family	81.15	17.82	1.85
Verrucomicrobiaceae-288	Family	77.2	4.73	1.83
Microbacteriaceae-290	Family	96.11	2.84	1.82
Methylophilaceae-292	Family	76.38	2.27	1.78
Sphaeroides-293	Species	59.01	14.14	1.78
Planctomycetacia-294	Class	71.39	1.24	1.78
Microbacteriaceae-295	Family	90.59	6.39	1.77
Methylophilaceae-296	Family	99.57	0.29	1.76
Methylophilaceae-299	Family	80.03	19.93	1.74
Alcaligenaceae-300	Family	61.75	2.87	1.73
Verrucomicrobia-301	Phylum	93.12	2.53	1.72
Rickettsiales-307	Order	90.76	3.94	1.63
Methylophilaceae-316	Family	96.37	3.36	1.56
Planctomyces-32	Genus	96.55	4.6	7.82
Microbacteriaceae-320	Family	82.17	5.44	1.52
Cyanobacteria-321	Phylum	51.13	0	1.52
Polynucleobacter-324	Genus	55.52	15.52	1.52
Pirellulaceae-34	Family	90.63	4.96	7.55
Verrucomicrobiales-344	Order	55.35	17.48	1.36
Burkholderiales-358	Order	53.52	3.26	1.27
Bacteroidetes-36	Phylum	100	6.68	7.29
Microbacteriaceae-364	Family	75.19	7.17	1.26
Planctomyces-37	Genus	96.56	0.9	7.12
Gammaproteobacteria-38	Class	97.03	12.44	7.12
TM7-393	Phylum	68.52	2.31	1.14
TM7-405	Phylum	57.89	1.5	1.06
TM7-418	Phylum	72.26	6.3	1
Betaproteobacteria-42	Class	96.79	4.21	6.79
TM7-421	Phylum	67.24	12.87	0.97
Pirellulaceae-43	Family	98.75	5.88	6.6
Cytophagales-45	Order	92.48	11.26	6.58
Pirellulaceae-47	Family	93.46	3.71	6.48
TM7-478	Phylum	60.73	7.29	0.75
Cyanobacteria-51	Phylum	95.37	11.81	6.31
Opitutaceae-52	Family	96.58	3.77	6.21
Bacteroidetes-55	Phylum	96.46	10.22	6.07
Acidobacteria-56	Phylum	87.93	11.76	6.04
Cytophagales-57	Order	99.85	12.15	5.97
Cytophagales-59	Order	97.36	14.01	5.87
Flavobacterium-60	Genus	98.78	4.2	5.81
Cytophagales-62	Order	86.58	9.74	5.8
Verrucomicrobiaceae-64	Family	88.77	5.95	5.65
Cytophagales-65	Order	88.37	7.57	5.63
Acidobacteria-68	Phylum	86.05	11.54	5.61
Verrucomicrobiaceae-69	Family	92.97	3.82	5.53
Polynucleobacter-70	Genus	98.86	3.41	5.48
Pirellulaceae-71	Family	96.4	0	5.43
Cytophagales-72	Order	99.11	1.77	5.4
Bacteroidetes-73	Phylum	99.01	9.42	5.4
Chloroflexi-74	Phylum	91.36	3.64	5.39
Verrucomicrobiaceae-76	Family	99.18	9.56	5.34
Methylobacterium-77	Genus	97.65	2.25	5.32
Verrucomicrobiaceae-78	Family	98.19	4.91	5.27
Oxalobacteraceae-80	Family	86.01	9.97	5.2
Bacteroidetes-81	Phylum	97.79	11.43	5.17
Chroococcales-82	Order	88.54	8.82	5.13
Proteobacteria-83	Phylum	97.04	17.48	5.1
Proteobacteria-85	Phylum	92.39	7.78	5.07
Verrucomicrobiaceae-86	Family	95.33	4.69	5.06
Cytophagales-88	Order	90.73	3.91	5.01
Sphingobacteriaceae-89	Family	100	15.63	4.94
Bacteroidetes-90	Phylum	93.43	4.59	4.89
Betaproteobacteria-93	Class	90.35	9.51	4.88
Proteobacteria-97	Phylum	98.26	8.33	4.8
Acidobacteria-98	Phylum	94.87	9.12	4.77
Flavobacterium-99	Genus	87.35	9.62	4.74
