# Supplementary material for: Impacts of florfenicol on the microbiota landscape and resistome as revealed by metagenomic analysis
Source: Microbiome. 2019 Dec 9;7:155. doi: 10.1186/s40168-019-0773-8 (PMC6902485; doi:10.1186/s40168-019-0773-8)
Supplement: Supplementary file 5 — Additional file 5: Table S5. The relative abundance of antibiotic-resistance genes on days 0, 10, and 25. [file 40168_2019_773_MOESM5_ESM.xlsx]

## Sheet: Supplement Table S5
Supplement Table S5. The relative abundance of antibiotic-resistance genes on days 0, 10, and 25.
Gene ID	Gene name	Antibiotic Resistance Ontology	Day 0				Day 10				Day 25
			T1	T2	T3	T4	T1	T2	T3	T4	T1	T2	T3	T4
Ga0197937_100004911	vanHD	ARO:3002944	0	0	1.976	0	0.36	0.576	0	0	1.122	1.009	1.301	1.005
Ga0197937_10000772	oleC	ARO:3003748	0	0	0	0	0.773	0.619	0	0.851	1.047	1.084	0.973	1.409
Ga0197937_10001486	evgA	ARO:3000832	0	0	1.542	0	0	0.449	0	0	1.12	1.575	1.502	1.365
Ga0197937_100022043	oleC	ARO:3003748	0	0	0	0	1.512	0.907	0.902	1.248	0.87	3.181	0.476	0.863
Ga0197937_100022045	vanSA	ARO:3002931	0	1.732	0.811	0	2.364	1.418	1.409	2.275	0.936	0	1.022	1.106
Ga0197937_10002215	cmlR	ARO:3002690	0	0	0	0	1.693	0.451	1.346	1.863	4.154	0	4.526	1.563
Ga0197937_10002236	mepA	ARO:3000026	0	0	0	0	1.013	1.824	2.115	0.836	0.945	0	0.359	1.065
Ga0197937_10002976	marA	ARO:3000263	0	0	0	0	2.481	0.661	0	0	1.057	1.16	1.04	1.015
Ga0197937_100031513	smeR	ARO:3003066	0	0	0	0	0.956	1.53	0	0.526	1.002	1.341	0.978	1.429
Ga0197937_10003506	cmlR	ARO:3002690	0	0	0	0	1.442	0.923	2.063	1.586	1.002	0	0.998	1.156
Ga0197937_100045234	CRP	ARO:3000518	0	0	0	0	0	0	0	0	1.181	1.662	1.304	1.67
Ga0197937_10012021	tetA(48)	ARO:3003980	3.095	1.587	2.907	0.932	1.579	1.33	0.823	1.498	2.747	2.62	2.393	2.589
Ga0197937_10017951	floR	ARO:3002705	0	0	0.273	0	1.288	0.651	0.688	1.833	0.672	0	0.399	0.704
Ga0197937_10019683	vanRE	ARO:3002924	0	0.394	0.222	0	2.091	1.585	1.204	0.992	1.637	0.743	1.512	2.429
Ga0197937_10020073	vanRN	ARO:3002929	0.527	0.237	0.4	0	0.785	2.062	0.68	0.149	1.638	1.339	1.362	1.63
Ga0197937_10022251	evgA	ARO:3000832	6.548	3.655	4.256	7	1.9	5.29	1.258	3.286	1.131	2	0.69	0.646
Ga0197937_10022737	sul3	ARO:3000413	0	0	0	0	1.097	1.832	1.452	1.897	0.653	0	0.868	0.821
Ga0197937_100232726	mepR	ARO:3000746	0	0	0	0	2.059	1.72	1.363	1.781	2.452	0	1.093	1.261
Ga0197937_10023911	TaeA	ARO:3003986	0	0	0	0	0.964	0.966	0	0.5	1.205	1.217	1.077	1.259
Ga0197937_100265615	Streptomyces rishiriensis parY mutant conferring resistance to aminocoumarin	ARO:3003318	0.439	0.734	0	0	1.697	1.276	2.191	0.88	0.303	0	0.901	0.797
Ga0197937_10028454	patA	ARO:3000024	0	0	0	0	1.061	1.33	0.527	1.377	1.421	0	1.193	1.191
Ga0197937_10028854	vanSL	ARO:3002938	0	0	0	0	1.093	0.913	1.809	0	1.301	0.575	0.967	1.562
Ga0197937_10029281	tetA(48)	ARO:3003980	1.755	1.306	1.826	1.43	0	1.135	0.899	0	0.404	2.145	0.632	0.832
Ga0197937_10030197	vanSM	ARO:3002939	1.324	0.845	0.59	0	2.487	2.078	4.651	1.708	0.523	0.231	0.409	0.956
Ga0197937_100317714	pmrF	ARO:3003578	1.221	1.299	1.181	1.643	1.034	0	0.825	0	0	0	0	0.319
Ga0197937_10032135	tetX	ARO:3000205	1.166	0.897	1.02	0.963	0.952	0	0	0	1.193	0	1.231	1.324
Ga0197937_10032161	vatD	ARO:3002843	1.168	1.708	0.753	1.048	0	2.934	3.155	0	0	0	0	0
Ga0197937_10032853	patA	ARO:3000024	0.831	0.64	0.517	0.68	0.362	0.403	0	0	0	0	0	3.694
Ga0197937_10033203	Streptomyces cinnamoneus EF-Tu mutants conferring resistance to elfamycin	ARO:3003359	0.889	1.57	1.181	1.002	0.533	0.297	0.638	0	0	0	0	0
Ga0197937_10034596	sav1866	ARO:3000489	1.151	1.232	1.079	1.147	0.387	0.862	0.464	0.254	0	1.478	0	1.795
Ga0197937_10036644	vanSC	ARO:3002933	1.006	0.878	1.942	0.739	0	0.325	0	0	0	0	1.008	0
Ga0197937_100369810	vanHA	ARO:3002942	1.038	1.335	0.981	0.943	1.718	1.529	0	0.9	0	0	0	0.318
Ga0197937_10038194	oleC	ARO:3003748	1.169	0.61	0.801	1.87	0	0	0	0	0	2.195	0	0
Ga0197937_10038645	bcrA	ARO:3002987	2.785	1.748	1.961	1.984	0	0	0	0	0	0	0	0.688
Ga0197937_10039732	adeR	ARO:3000553	1.149	1.082	0.853	2.323	0	0	0	0	0	0	0	1.704
Ga0197937_10040811	vatA	ARO:3002840	0.664	1.187	1.516	0.92	0	0	0	0	1.33	0	0	0
Ga0197937_10041092	sav1866	ARO:3000489	1.179	1.29	1.667	1.427	0.359	0	0	0	2.475	0	0.619	0.666
Ga0197937_10041512	tsnr	ARO:3003060	1.252	0.849	1.316	1.042	0.401	0	0	0	0	0	1.381	1.485
Ga0197937_10041873	mdtN	ARO:3003548	0.822	1.014	1.161	1.312	0.478	0	0	0	0.899	1.824	0	0
Ga0197937_10043862	FosA7	ARO:3004113	0.465	0.759	0.921	1.146	0	0	0	0	0	1.262	1.71	0
Ga0197937_10045616	FosK	ARO:3003207	0.407	0.689	0.418	2.154	1.294	1.46	1.837	1.139	0	0.436	0.181	0.99
Ga0197937_100473210	tetA(48)	ARO:3003980	2.378	0.67	0.813	1.397	0.763	0.947	0.759	0.528	2.054	1.13	1.528	1.257
Ga0197937_10047688	mexV	ARO:3003030	1.87	1.186	1.558	1.236	1.283	0.838	0.575	1.495	0.568	0.75	0.624	0.766
Ga0197937_10048272	bcrA	ARO:3002987	1.544	2.176	1.979	2.722	1.635	0	1.266	0.72	0.5	0.826	1.259	0.626
Ga0197937_10048616	cfrC	ARO:3004146	0	0.369	0.448	0.577	0.567	1.095	0.627	1.395	1.378	0.934	1.262	1.108
Ga0197937_10048827	vanHA	ARO:3002942	1.975	0.371	0.675	0	1.331	1.101	1.35	1.315	0.64	0.469	0.976	0.858
Ga0197937_10049543	bcrA	ARO:3002987	0.612	0.518	0.314	0	0.531	1.317	2.135	0.857	1.487	0.983	2.315	1.263
Ga0197937_100500321	arlR	ARO:3000838	0.345	0.292	0.884	0	0.996	1.237	1.839	1.654	2.514	0	0.921	1.24
Ga0197937_100502411	Escherichia coli CpxR	ARO:3004055	1.885	2.073	2.03	1.496	2.178	0.946	0.928	1.13	0.733	1.21	1.258	1.236
Ga0197937_10051653	tetA(48)	ARO:3003980	0.975	0.55	1.667	1.29	1.315	0.932	1.067	1.039	1.737	2.086	1.88	1.375
Ga0197937_10052262	CRP	ARO:3000518	0.767	0.324	0.786	0	1.218	1.1	1.258	1.686	1.677	0	1.364	1.014
Ga0197937_10052564	Pseudomonas aeruginosa CpxR	ARO:3004054	0.656	0.554	0	0	1.136	1.175	1.21	1.31	1.592	1.753	0.437	1.213
Ga0197937_10053514	bcrA	ARO:3002987	1.16	0.612	0.893	0.935	1.923	0.632	2.288	1.053	3.528	3.66	4.501	6.573
Ga0197937_10053625	bcrA	ARO:3002987	1.184	0.947	1.158	0.894	2.064	1.52	1.2	1.381	1.763	1.28	1.968	2.515
Ga0197937_10054086	CRP	ARO:3000518	1.561	1.099	1.767	1.385	0.392	0.567	1.334	0.85	0.452	0	0.119	0
Ga0197937_10054792	mexV	ARO:3003030	0.899	1.018	0.724	1.047	0.861	1.038	1.064	1.325	0	0	0.652	0.45
Ga0197937_10054902	NmcR	ARO:3003665	1.07	0.913	1.065	1.114	2.178	0.875	0.871	1.384	0.349	0	0.916	0
Ga0197937_10054946	vanRI	ARO:3003728	2.559	3.351	3.362	2.914	5.303	6.014	6.56	5.166	8.338	0	0.949	14.951
Ga0197937_10055307	NmcR	ARO:3003665	1.351	1.004	0.947	1.216	0.733	0.442	0.48	0.294	0.528	0	0.555	0
Ga0197937_10055667	vanSN	ARO:3002940	1.013	1.072	0.915	1.064	0.931	1.357	0.825	1.175	0.909	0.251	0.887	0.705
Ga0197937_10055875	vanHA	ARO:3002942	1.803	1.166	1.228	1.231	0.787	1.118	1.324	0.474	2.107	0.942	1.532	2.113
Ga0197937_100559318	tetA(48)	ARO:3003980	1.572	0.977	1.327	1.096	0.853	0.643	0.558	1.198	0.205	0	1.077	0
Ga0197937_10055956	cmlR	ARO:3002690	0.947	0.911	1.098	0.994	1.449	1.707	1.695	1.401	1.139	0.919	1.097	1.651
Ga0197937_100560121	mdtE	ARO:3000795	0.746	1.078	1.002	0.827	1.205	0.784	1.198	1.683	0.417	0	0.949	0
Ga0197937_10056305	cdeA	ARO:3003835	1.028	1.024	1.125	0.955	0.97	1.462	0.529	0.633	0.466	0	0.551	0
Ga0197937_100563910	NmcR	ARO:3003665	1.824	0.856	1.141	1.064	0.611	0.331	1.199	1.03	0.352	0	0.74	0.574
Ga0197937_100570720	bcrA	ARO:3002987	0.893	1.107	1.421	1.095	0.66	1.459	1.824	0.972	0	0	1	0.69
Ga0197937_10057602	tetX	ARO:3000205	0.82	1.212	0.849	0.773	0.928	1.341	1.335	1.061	0.668	0	0.983	0.654
Ga0197937_10057623	vanSI	ARO:3003726	1.286	1.152	1.594	1.343	0.914	0.901	0.924	1.1	0.718	0	0.377	0
Ga0197937_10057681	mdtH	ARO:3001216	1.309	1.046	1.45	1.154	1.941	2.311	2.787	2.565	3.411	1.585	0.43	4.671
Ga0197937_10057832	bcr-1	ARO:3003801	1.722	1.16	0.984	1.23	1.328	0.662	1.678	1.709	0.264	0	1.109	0
Ga0197937_10057983	bcrA	ARO:3002987	0.994	0.979	0.697	1.342	0.719	0.975	0.847	0.909	0.415	0	0.272	0.338
Ga0197937_100580522	NmcR	ARO:3003665	1.132	0.857	1.006	1.019	0.647	0.585	0.564	0.649	0.155	0	0.245	0.76
Ga0197937_100583117	TaeA	ARO:3003986	1.158	0.928	1.296	1.084	1.554	1.71	1.679	1.464	2.726	1.131	2.25	0.952
Ga0197937_10058342	CRP	ARO:3000518	4.107	3.408	3.783	3.171	5.221	5.808	7.749	5.077	7.524	0	0.912	11.322
Ga0197937_100591524	Pseudomonas aeruginosa CpxR	ARO:3004054	1.269	1.022	0.777	1.076	0.265	0.319	0.693	0.319	1.272	0	0.802	0.83
Ga0197937_100599420	bcrA	ARO:3002987	1.41	0.992	0.973	1.304	1.558	1.793	1.76	1.705	2.654	0	1.501	3.661
Ga0197937_10060032	tetA(48)	ARO:3003980	0.801	0.99	0.857	0.798	0.776	0.561	0.948	0.623	1.79	0.867	1.568	1.216
Ga0197937_100600918	LRA-12	ARO:3002511	1.347	1.39	1.06	1.212	1.29	0.777	0.469	0.69	0.826	0	0.434	0
Ga0197937_10061685	tetA(48)	ARO:3003980	4.694	4.408	5.13	4.665	1.597	0.451	1.966	0.371	1.247	3.905	3.474	3.095
Ga0197937_10065301	smeR	ARO:3003066	0	0	0.616	0	1.151	0	0.197	0	0.883	1.508	1.565	0.797
Ga0197937_10066044	adeS	ARO:3000549	1.198	2.364	3.056	1.667	0.228	1.934	1.64	2.918	1.087	0.199	1.035	1.106
Ga0197937_10067103	CRP	ARO:3000518	0	0	0.789	0	0.982	1.387	0.84	0	1.088	0.858	0.89	1.36
Ga0197937_100672730	floR	ARO:3002705	0.564	0.232	0.864	0	1.344	0.759	1.655	0.937	1.264	0	0.487	0.558
Ga0197937_100677810	oleC	ARO:3003748	3.742	3.844	3.817	3.254	1.337	0.629	2.286	0	1.532	2.335	1.212	2.468
Ga0197937_10068615	tet34	ARO:3002870	1.326	3.269	2.705	2.306	1.263	0	1.08	0	1.08	1.103	0.572	5.683
Ga0197937_10068766	tetA(48)	ARO:3003980	0.227	0.187	1.158	1.316	0	0	0.74	0	1.143	1.511	1.176	1.198
Ga0197937_10070412	bcrA	ARO:3002987	2.026	1.249	1.55	1.175	0	0	0.66	1.682	0.984	0.421	0	0.668
Ga0197937_10070432	adeL	ARO:3000620	1.547	1.907	1.578	0.897	0.737	0	1.134	0	0.966	0	1.002	0
Ga0197937_100704911	tetA(48)	ARO:3003980	0.443	0	0.677	0	2.531	1.786	0.721	0	1.057	1.842	1.529	1.168
Ga0197937_10071204	vanSI	ARO:3003726	0.824	0.97	1.017	0.711	1.245	0.713	1.366	0.775	1.039	1.234	1.22	1.209
Ga0197937_10071563	tetA(48)	ARO:3003980	0.711	0.872	0.845	1.193	1.177	1.827	1.596	1.625	1.556	1.294	1.458	1.56
Ga0197937_10077722	adeL	ARO:3000620	0.496	0.315	0.94	0.242	0.628	0.946	1.357	1.322	1.361	1.473	1.29	1.586
Ga0197937_10078912	vanSA	ARO:3002931	1.547	0.738	1.015	0.851	1.471	1.581	1.346	1.326	0.963	0.493	1.023	1.206
Ga0197937_100793314	vanHM	ARO:3002947	0.622	0.371	0.68	0.57	1.069	0.508	0.915	0.71	0.982	1.188	1.194	0.895
Ga0197937_10080891	Streptomyces cinnamoneus EF-Tu mutants conferring resistance to elfamycin	ARO:3003359	3.356	3.136	3.26	3.545	1.872	2.195	2.636	1.994	2.442	7.18	2.349	3.22
Ga0197937_10082101	mexW	ARO:3003031	0.441	0.84	0.683	0.294	0.754	0.786	0.972	0.732	1.166	1.122	1.019	1.383
Ga0197937_10085072	vanHO	ARO:3002948	0.775	0.987	0.853	1.484	1.064	0	0	0	0.16	0	0	0
Ga0197937_10086211	rmtF	ARO:3002666	0.767	1.17	1.508	0.58	0	0	0	0	0.987	2.276	0.444	0.688
Ga0197937_10086702	mexH	ARO:3000807	1.322	1.018	1.431	1.332	0.585	0	0.385	0.389	1.317	2.025	0.197	0.714
Ga0197937_10086763	bcrA	ARO:3002987	1.077	0.782	1.307	0.114	1.944	2.013	1.533	2.07	0	1.345	1.049	2.44
Ga0197937_10088387	patA	ARO:3000024	1.694	1.297	1.427	1.232	0.572	0	0	0.254	1.601	1.649	0.771	0.266
Ga0197937_10088921	patA	ARO:3000024	1.064	0.874	1.17	1.176	0.707	0.406	0.464	1.253	1.413	0.611	1.588	1.478
Ga0197937_10089763	bcrA	ARO:3002987	1.12	1.189	1.039	1.042	0.887	0	0.777	0	0.532	0	0	0
Ga0197937_10090172	kdpE	ARO:3003841	1.232	0.91	0.786	1.08	0.368	0	0	0	0.882	1.272	0	1.794
Ga0197937_10091521	patB	ARO:3000025	1.042	1.291	1.129	0.56	0.477	0	0	0	0.858	0	0	0.166
Ga0197937_10095502	tetA(48)	ARO:3003980	0.381	0.959	1.646	0.288	2.938	3.381	4.291	5.213	0	0	4.403	1.138
Ga0197937_10095783	tetB(48)	ARO:3003981	1.159	1.658	1.48	0.711	0	0	0	0.46	1.245	1.196	0	0.482
Ga0197937_10095862	vanSN	ARO:3002940	1.304	1.451	1.067	0.705	0.436	0	0	0	0.393	0	0.294	1.217
Ga0197937_10096714	tetA(48)	ARO:3003980	0.552	0.586	0.624	0.942	1.75	1.007	1.15	0.776	1.75	1.009	0.787	0.813
Ga0197937_10097024	oleC	ARO:3003748	1.289	1.064	1.752	0.866	3.277	2.262	1.292	1.744	0.393	0	0.442	0.228
Ga0197937_10098162	vanSN	ARO:3002940	1.05	0.942	1.044	0.876	0.87	1.287	0.327	0	1.566	0.86	1.341	1.213
Ga0197937_10098483	cipA	ARO:3003907	1.472	1.297	1.051	0.821	0.43	0	0.565	1.144	0.516	0	0	0.3
Ga0197937_10099495	mecA	ARO:3000617	1.121	0.98	0.991	1.064	0.151	0	0.397	1.004	0.543	0	0	0.526
Ga0197937_101015118	optrA	ARO:3003746	0.937	1.267	1.278	1.09	1.811	2.157	2.045	2.008	1.383	3.52	2.489	1.53
Ga0197937_10101856	patA	ARO:3000024	1.768	1.377	1.641	1.543	0.934	2.067	1.561	1.816	1.21	1.191	1.275	1.02
Ga0197937_10103762	bcrA	ARO:3002987	1.167	0.99	0.618	1.059	1.657	1.41	1.438	1.3	0.928	0.967	0.783	0.789
Ga0197937_10103871	oleC	ARO:3003748	0.272	1.107	0.656	0.687	1.349	1.763	1.399	2.237	1.105	2.408	1.809	1.442
Ga0197937_10104435	vanRE	ARO:3002924	1.705	1.133	1.818	1.191	1.024	0.421	0.375	0.418	1.026	1.131	0.613	1.378
Ga0197937_10105046	bcrA	ARO:3002987	0.977	1.156	0.846	0.924	1.948	1.845	2	2.094	1.111	1.924	1.665	1.086
Ga0197937_10105774	vgaB	ARO:3000118	1.22	0.99	0.852	0.979	0.778	0.842	0.611	0.68	0.954	1.638	0.946	1.067
Ga0197937_10106217	oleC	ARO:3003748	2.206	1.509	1.875	1.699	1.505	1.12	0.625	1.113	1.18	1.022	0.68	1.06
Ga0197937_101073311	tetA(48)	ARO:3003980	1.125	1.147	1.036	1.309	2.111	2	2.55	1.986	1.325	1.481	0.972	1.814
Ga0197937_10111962	CRP	ARO:3000518	0.449	0.427	0.494	0.265	1.85	1.069	0.873	1.098	0	0.644	0.568	1.054
Ga0197937_10114002	bcrA	ARO:3002987	1.077	1.035	1.379	1.214	1.453	1.744	2.381	0.792	2.38	1.124	1.245	1.788
Ga0197937_10117905	NmcR	ARO:3003665	1.313	0.694	0.614	0.92	1.217	1.156	1.597	1.467	1.496	0.942	1.014	1.499
Ga0197937_10118002	vanHB	ARO:3002943	1.295	1.155	1.097	1.273	2.371	1.589	1.632	1.672	1.068	0.55	1.111	1.275
Ga0197937_10119151	patB	ARO:3000025	2.23	1.778	1.654	2.031	1.47	1.531	2.045	1.437	0.903	0	1.181	0.964
Ga0197937_10123143	mtrA	ARO:3000816	3.544	2.997	4.093	2.288	1.825	1.331	1.723	2.026	2.916	1.271	1.564	1.213
Ga0197937_10127001	cmeB	ARO:3000784	1.507	1.178	1.547	1.363	1.821	1.342	1.612	1.271	1.373	0.576	0.838	0.969
Ga0197937_101270215	vanXI	ARO:3003725	0	0	0	0	1.356	0.774	1.273	1.519	1.606	2.198	0	0.365
Ga0197937_10127041	MIR-14	ARO:3002179	0.401	0	0.219	0	0.495	0.989	0.651	0.529	0.871	1.204	1.457	1.165
Ga0197937_10127136	vanSN	ARO:3002940	0	0.529	0.318	0.42	0.928	1.077	1.102	1.035	1.058	1.14	0.176	0.62
Ga0197937_10127711	tetA(48)	ARO:3003980	0	0	0	0	0.665	0	0.824	0.964	0.758	0.808	0.838	1.608
Ga0197937_10127857	arlS	ARO:3000839	0	0	0.32	0	0.824	0.963	1.125	1.567	0.98	0.684	0.886	0.227
Ga0197937_101279111	bcrA	ARO:3002987	0.668	0.606	2.009	1.085	1.821	1.647	1.517	1.359	1.241	0.835	0.303	0.776
Ga0197937_101279310	ErmD	ARO:3000495	0	0.894	0.808	0	1.672	1.214	1.518	1.462	1.283	0.862	0.894	1.715
Ga0197937_101279322	vanSI	ARO:3003726	0.503	0	0.275	0.545	1.294	0.776	1.184	1.245	0.85	0.755	0.914	0.877
Ga0197937_10128242	mdtA	ARO:3000792	0.626	0	0.514	0	0.805	1.737	1.118	1.274	0.892	2.349	0	0
Ga0197937_10128532	sav1866	ARO:3000489	0.339	0	0	0	1.03	1.36	1.156	1.157	0.909	1.061	0.616	0.099
Ga0197937_10128922	optrA	ARO:3003746	0.443	0	0.243	0	1.05	0.547	1.188	1.415	1.328	1.997	0.403	2.318
Ga0197937_101291416	rosB	ARO:3003049	0	1.004	0.242	0	1.228	1.499	1.256	0.875	0.736	0.885	0.401	0.513
Ga0197937_101291816	dfrA3	ARO:3003105	0	0	0.427	0	1.123	0.961	1.392	1.029	0.828	2.535	1.416	1.358
Ga0197937_10129215	tolC	ARO:3000237	0	0.373	0	0	1.393	0.632	1.282	1.286	1.089	1.334	0.745	0
Ga0197937_10129283	mecD	ARO:3004185	0.216	0.196	0.709	0.702	1.067	1.465	1.052	1.236	0.991	0.486	1.177	0.502
Ga0197937_10129464	vanSF	ARO:3002936	0.229	0.347	0.251	0.248	0.842	1.414	1.346	1.144	0.971	1.014	0.278	1.11
Ga0197937_101300819	cmeA	ARO:3000783	0.659	0	0	0	0.983	1.828	1.15	1.232	0.891	1.236	1.197	0.383
Ga0197937_101300846	optrA	ARO:3003746	0	0	0	0.435	1.692	1.484	1.139	1.059	1.123	1.505	1.093	0.699
Ga0197937_10130184	arlR	ARO:3000838	0.334	0.606	0.548	0.362	0.962	1.235	0.867	1.065	1.193	0.835	0	0
Ga0197937_10130186	vanSE	ARO:3002935	0.535	0.416	0.627	0.166	1.164	0.66	1.097	1.193	0.937	0.592	0.347	0.266
Ga0197937_10130187	kdpE	ARO:3003841	0.668	0	0.365	0	1.58	0.823	1.192	1.248	0.822	0.501	0.606	0.776
Ga0197937_10130251	NmcR	ARO:3003665	1.773	2.254	1.358	3.073	0.547	0	0	0.156	1.044	0.266	0.644	4.325
Ga0197937_10130502	vanRN	ARO:3002929	0	0	0.534	0	1.257	0	0.753	1.021	0.849	0.977	0.887	1.418
Ga0197937_10130671	adeS	ARO:3000549	0	0	0.769	0	1.06	2.022	1.14	1.494	0.927	0.586	0	1.088
Ga0197937_10130764	vanSA	ARO:3002931	0	0.254	0.613	0	1.009	0.173	0.978	1.14	1.015	1.192	0.509	1.302
Ga0197937_101307814	vanSL	ARO:3002938	0	0	0.285	0	1.054	0.856	1.592	1.337	1.182	0.782	0	0.302
Ga0197937_10130917	arlS	ARO:3000839	0	0	0.486	0.321	1.066	1.095	1.249	0.814	0.843	0.741	2.151	0
Ga0197937_10130936	vanSI	ARO:3003726	0.495	0	0	0	1.172	0.763	1.607	1.253	1.028	1.239	0.45	0.288
Ga0197937_10131322	mexH	ARO:3000807	0	0	0	0	0.896	1.651	1.576	0.736	1.131	1.423	0	0.972
Ga0197937_10131324	bcrA	ARO:3002987	0	0	0	0	0.709	1.633	1.247	1.34	0.818	1.987	0	0.308
Ga0197937_101317613	msbA	ARO:3003950	0	0	0.349	0	1.224	1.048	0.931	1.121	0.954	0.319	0.386	0.74
Ga0197937_10131939	msbA	ARO:3003950	0.692	0.629	0.189	0.375	1.265	0.961	0.97	1.124	1.145	1.126	0.629	0.402
Ga0197937_10132547	acrS	ARO:3000656	0	0	0.63	0	0.77	0	1.215	1.267	1.279	1.152	1.046	1.338
Ga0197937_10132686	adeL	ARO:3000620	0.848	0.385	0.232	0	0.873	0	1.205	1.166	1.249	0.955	0.77	1.724
Ga0197937_10132741	sav1866	ARO:3000489	0.505	0.688	1.796	0.821	0.78	0.311	0.881	0.722	1.012	1.643	2.064	2.934
Ga0197937_101331319	oleC	ARO:3003748	0	0	0.633	0	1.607	2.497	1.596	1.463	0.95	0.868	4.203	0.672
Ga0197937_10133592	adeR	ARO:3000553	0	0	0	0	1.174	2.736	1.029	1.395	1.01	1.11	0	0.368
Ga0197937_10133902	vanXYC	ARO:3002966	0	0	0	0	0.999	0.428	1.013	1.678	0.77	0.867	1.26	0.806
Ga0197937_10133904	vanSF	ARO:3002936	0.41	0.186	0	0.222	1.266	1.771	0.965	0.97	1.228	0.718	0.745	0
Ga0197937_10134109	macB	ARO:3000535	0	0	0	0	0.644	1.158	1.067	0.964	1.088	1.409	1.706	0.909
Ga0197937_101355513	mdtC	ARO:3000794	1.251	1.268	1.621	1.018	1.583	2.073	1.696	2.075	1.047	2.136	1.331	1.554
Ga0197937_101364511	Mycobacterium tuberculosis intrinsic murA conferring resistance to fosfomycin	ARO:3003784	1.209	2.43	2.232	1.051	2.888	0.946	2.093	1.988	3.176	2.999	2.079	3.101
Ga0197937_101366614	mexN	ARO:3003705	1.195	0.545	2.09	1.181	3.888	4.716	3.928	2.934	2.601	1.618	2.156	3.76
Ga0197937_101366618	tetA(48)	ARO:3003980	1.159	1.953	3.565	0.835	3.647	2.172	2.94	5.112	3.378	4.212	3.309	5.013
Ga0197937_10138201	tet(D)	ARO:3000168	1.31	0.445	0.853	1.519	0	0	0.541	0.583	1.96	1.034	2.234	1.455
Ga0197937_101394610	optrA	ARO:3003746	0.88	0.283	0.903	0.999	2.351	2.64	3.207	2.959	2.178	0.328	1.805	3.924
Ga0197937_10140054	bcrA	ARO:3002987	1.543	0.704	1.499	1.313	3.347	1.461	1.332	2.457	0	0.545	0.642	0.383
Ga0197937_10140615	TUS-1	ARO:3000844	0.908	1.413	1.935	1.209	1.679	2.828	2.618	2.378	1.778	0.703	2.026	1.649
Ga0197937_10140774	mtrD	ARO:3000811	1.027	1.792	3.119	1.125	3.672	5.195	5.61	4.448	3.809	2.871	2.593	3.129
Ga0197937_101411414	Streptomyces rishiriensis parY mutant conferring resistance to aminocoumarin	ARO:3003318	0.953	0.983	1.696	0.956	1.519	2.296	2.551	1.673	1.515	0.8	1.256	1.767
Ga0197937_10142101	sav1866	ARO:3000489	0.955	1.518	2.469	0.969	2.788	2.578	2.126	2.71	1.975	1.443	1.385	2.931
Ga0197937_10142484	adeL	ARO:3000620	1.72	1.035	1.323	1.219	0	0	0.671	0	0.911	0	0.756	1.014
Ga0197937_10142541	bcrA	ARO:3002987	0.796	0.639	2.284	0.677	2.125	0.994	3.623	2.507	2.811	3.412	1.981	4.172
Ga0197937_101428014	oleC	ARO:3003748	1.224	1.088	1.216	1.242	0	0.847	0.441	0	0	0	0	0.444
Ga0197937_10144577	oleC	ARO:3003748	0.772	1.339	2.091	0.905	3.005	1.853	2.773	1.752	1.965	0.864	0.814	0.85
Ga0197937_101450011	oleC	ARO:3003748	0.843	0.974	2.177	1.052	2.604	2.653	2.763	2.549	2.68	1.979	2.221	1.79
Ga0197937_101459918	macA	ARO:3000533	1.198	1.204	1.442	1.041	2.861	2.108	1.83	1.576	0.828	2.622	1.373	1.843
Ga0197937_101459919	bcrA	ARO:3002987	0.714	1.032	2.142	1.19	2.759	3.213	3.555	3.039	2.271	1.498	2.824	7.795
Ga0197937_101466312	tetA(48)	ARO:3003980	0	0	0	0	4.136	0	0	0	1.296	1.125	0.728	1.237
Ga0197937_1014676306	tetA(48)	ARO:3003980	0	0	0	0	0	1.367	0	0	1.743	1.238	1.632	2.219
Ga0197937_1014711179	tetA(48)	ARO:3003980	1.166	0	0	0	0	0	0	0	1.685	1.089	1.262	1.073
Ga0197937_101477545	oleC	ARO:3003748	0	0	0	0	0	1.487	0	0	1.263	0.957	1.419	1.809
Ga0197937_101494254	tsnr	ARO:3003060	0	0	0	0	1.317	0.728	1.963	1.337	1.238	1.008	0.695	1.773
Ga0197937_101507511	BJP-1	ARO:3000856	1.272	1.19	0.881	0.902	1.378	0.812	1.147	1.31	0.56	0	0.708	0.676
Ga0197937_10150994	tetA(48)	ARO:3003980	1.081	1.099	1.441	1.368	1.488	2.4	1.565	1.526	2.941	0.921	2.181	2.133
Ga0197937_10151783	arlS	ARO:3000839	0.969	1.102	0.948	1.132	0.877	0.904	0.655	0.531	0.277	0	0.526	1.004
Ga0197937_10151786	adeB	ARO:3000775	1.152	0.919	0.997	0.996	1.025	1.453	1.278	0.814	0.668	0.304	0.648	0.88
Ga0197937_10152212	OprM	ARO:3000379	0.966	1.128	1.023	1.203	0.689	0.284	0.957	0.5	0.587	0	0.898	0.663
Ga0197937_10152244	oleC	ARO:3003748	1.211	1.03	1.255	1.432	2.47	3.055	1.716	3.138	2.691	0.586	1.888	2.037
Ga0197937_101522516	vanA	ARO:3000010	1.011	1.064	1.047	1.088	1.091	1.84	1.067	1.98	2.325	1.059	1.906	1.738
Ga0197937_10152256	optrA	ARO:3003746	1.145	1.203	1.021	1.075	1.594	1.725	1.982	1.808	1.416	0.851	2.553	2.136
Ga0197937_10152368	TaeA	ARO:3003986	0.671	0.909	0.846	0.821	1.209	1.689	1.075	1.699	1.829	1.389	0.815	1.85
Ga0197937_101524218	ceoB	ARO:3003010	1.165	1.052	1.143	1.101	1.096	1.129	1.178	0.928	0.83	0.26	0.985	0.678
Ga0197937_10152782	mepA	ARO:3000026	0.938	1.168	1.001	1.204	0.548	0.282	0.828	0.828	1.102	0	1.877	1.129
Ga0197937_10153111	Streptomyces cinnamoneus EF-Tu mutants conferring resistance to elfamycin	ARO:3003359	1.127	1.148	0.965	1.164	2.131	2.196	3.064	1.719	3.448	0.421	3.871	3.294
Ga0197937_10153112	tetT	ARO:3000193	1.171	1.127	1.206	1.047	1.841	2.097	2.019	2.169	2.753	0.92	2.352	3.528
Ga0197937_10153417	vanTrL	ARO:3002974	0.872	1.147	1.002	1.007	0.629	0.389	0.845	0.456	0.625	0	1.399	1.037
Ga0197937_10154102	bcrA	ARO:3002987	1.195	1.017	0.994	0.968	2.214	2.107	1.66	2.473	0.968	0.606	1.149	3.336
Ga0197937_10154334	tetA(48)	ARO:3003980	0.991	0.996	1.324	1.085	1.417	1.369	2.202	2.089	2.265	1.261	1.851	2.008
Ga0197937_10154566	cfrA	ARO:3003441	1.142	1.209	1.064	1.219	2.357	2.187	1.532	1.996	2.121	1.119	2.225	2.915
Ga0197937_10155354	tsnr	ARO:3003060	1.083	0.938	1.019	0.968	1.252	1.594	1.98	2.005	0.733	1.049	1.092	1.063
Ga0197937_10155915	pmrE	ARO:3003577	1.382	1.084	1.084	1.272	1.123	0.474	1.613	1.761	2.539	0.727	2.307	2.421
Ga0197937_10156704	rosB	ARO:3003049	1.112	1.172	1.171	1.107	1.172	0.936	1.398	1.03	2.741	1.077	2.015	1.559
Ga0197937_10158641	tet44	ARO:3000556	0.973	1.121	1.098	1.01	1.389	1.108	2.018	0.895	3.056	0.957	1.873	1.755
Ga0197937_10158764	Bifidobacterium ileS conferring resistance to mupirocin	ARO:3003730	1.256	1.096	1.171	1.194	1.702	1.827	1.796	2.531	2.15	0.168	2.088	1.852
Ga0197937_10159323	bcrA	ARO:3002987	0.812	1.046	0.997	0.983	1.518	0.939	1.735	1.929	2.588	1.081	1.945	2.503
Ga0197937_10159806	tetW	ARO:3000194	1.003	1.12	0.931	1.008	1.841	2.733	1.609	2.072	1.517	2.36	2.309	2.809
Ga0197937_10160076	vanD	ARO:3000005	1.12	1.126	1.167	1.038	2.142	2.563	1.533	1.63	2.749	0.492	1.63	2.136
Ga0197937_10162227	pmrE	ARO:3003577	1.303	0.971	1.374	1.247	2.069	2.417	2.243	1.767	1.03	0.601	2.027	1.808
Ga0197937_10162831	Streptomyces cinnamoneus EF-Tu mutants conferring resistance to elfamycin	ARO:3003359	1.99	2.044	1.744	1.376	3.043	2.872	2.438	3.606	1.947	1.99	2.683	2.564
Ga0197937_101633023	pmrF	ARO:3003578	1.386	0.813	0.98	1.15	0.454	0.214	1.748	0.407	0	0	0	0.496
Ga0197937_101639025	sav1866	ARO:3000489	1.132	1.063	1.125	1.127	0.297	0.56	0.745	0.998	0.886	0	0.916	0.648
Ga0197937_10166971	adeS	ARO:3000549	2.091	1.491	1.743	0.631	0.59	0.392	0.492	0	0	1.31	0.294	0
Ga0197937_10171201	CRP	ARO:3000518	0	0	0	0	1.07	0	0	0	1.07	0.987	1.064	1.409
Ga0197937_10171667	basS	ARO:3003583	1.103	2.203	1.287	1.399	2.397	0	0.909	0.469	1.089	1.125	0	0.287
Ga0197937_10172279	vanRC	ARO:3002922	0.844	1.053	1.723	1.338	0.417	0	0.348	2.245	0.625	1.538	0.415	0.549
Ga0197937_10173352	mexN	ARO:3003705	1.469	2.607	2.686	1.863	1.257	0.772	0.968	1.042	1.451	0.973	1.251	0.701
Ga0197937_10173497	tetA(48)	ARO:3003980	1.157	1.685	1.857	1.834	1.714	4.18	1.907	0.308	0.857	0.948	0.284	0.941
Ga0197937_10174754	tsnr	ARO:3003060	0.788	1.311	0.69	1.665	0	0	0	0	0.389	1.122	0	1.282
Ga0197937_10175657	patB	ARO:3000025	1.238	0.824	0.578	0.785	0.978	0.65	1.632	1.317	0.733	0.966	0.243	0.966
Ga0197937_10175894	kdpE	ARO:3003841	0	0	0.505	1.372	2.991	2.274	3.565	1.842	2.137	0.912	2.551	3.66
Ga0197937_10177002	rosB	ARO:3003049	2.161	1.937	3.784	2.284	2.299	1.529	1.781	2.3	2.053	1.179	0.49	2.055
Ga0197937_101772514	oleC	ARO:3003748	0	0	0	0	0.658	1.656	0.684	0	1.217	0.726	1.045	1.251
Ga0197937_10177829	mexV	ARO:3003030	0	0	0	0	1.592	0	1.276	0.699	1.407	0.479	1.021	1.497
Ga0197937_10179361	Mycobacterium tuberculosis intrinsic murA conferring resistance to fosfomycin	ARO:3003784	0.422	0.95	1.699	1.017	1.583	0.435	0.252	6.255	0	0	0.192	0.359
Ga0197937_10180293	bacA	ARO:3002986	0	0	0	0	1.569	0	1.191	0	2.178	1.298	1.04	0.839
Ga0197937_10181744	vanRN	ARO:3002929	0	0	0	0	0.666	2.181	1.143	1.608	0.771	0	1.055	1.095
Ga0197937_10182252	tet(41)	ARO:3000569	0	0	0	0	0.494	1.492	1.175	0.298	1.713	0.817	1.025	1.027
Ga0197937_101855710	arlS	ARO:3000839	0	0	0	0	1.755	2.475	0.89	0.565	2.437	0	1.036	1.085
Ga0197937_10185574	optrA	ARO:3003746	0	0	0	0	3.288	1.325	1.2	1.059	1.826	1.451	0.944	1.225
Ga0197937_10186404	cmlR	ARO:3002690	0	0	0	0	2.464	1.551	1.057	1.983	1.996	0	1.016	1.147
Ga0197937_101868536	vanSI	ARO:3003726	1.387	1.067	1.027	1.179	0.73	0.795	0.646	0.936	0.921	0.283	1.228	1.17
Ga0197937_10186904	bcrA	ARO:3002987	1.171	1.586	0.764	1.412	0.761	0.906	0.818	0.846	1.343	1.791	2.517	1.422
Ga0197937_1018694119	tsnr	ARO:3003060	1.127	0.868	0.941	1.003	1.474	1.241	1.557	1.669	1.741	2.207	1.459	1.314
Ga0197937_101876724	mexJ	ARO:3003692	0.753	1.535	1.138	0.817	1.292	1.236	1.354	1.34	0.448	0.567	0.938	0.281
Ga0197937_101878918	tetA(48)	ARO:3003980	1.242	1.33	1.147	1.01	0.879	0.855	0.962	0.821	0.914	0.29	1.317	0.862
Ga0197937_10187984	TUS-1	ARO:3000844	1.093	0.768	1.138	1.115	0.609	0.705	1.249	1.738	2.44	1.337	2.073	2.433
Ga0197937_101882419	adeL	ARO:3000620	1.088	0.958	1.239	1.459	1.148	0.725	0.642	3.411	1.898	2.062	2.557	2.16
Ga0197937_10188627	FosK	ARO:3003207	0.805	1.988	1.693	1.746	1.473	0.937	2.013	1.432	2.392	3.031	2.505	3.61
Ga0197937_101887324	patA	ARO:3000024	1.062	1.04	0.953	1.23	0.616	0.749	0.737	0.36	1.101	1.268	1.677	1.343
Ga0197937_10189547	cmlR	ARO:3002690	0.486	0.703	0.829	0.797	1.192	1.105	1.571	1.044	1.334	0.584	0.824	1.55
Ga0197937_10191392	evgA	ARO:3000832	0.431	0.468	0.588	0	0.642	1.615	1.298	1.307	1.302	0	1.462	1.887
Ga0197937_10193381	vanG	ARO:3002909	0	0.572	0.629	0.648	1.362	1.242	1.453	0.758	1.663	0	0.893	1.169
Ga0197937_10193888	OpmH	ARO:3003682	1.905	0.413	2.078	0.469	1.435	1.448	1.687	1.227	1.15	0.343	0.928	1.262
Ga0197937_10194382	cmeB	ARO:3000784	1.586	2.084	1.708	1.643	1.346	1.123	1.242	1.145	1.443	1.353	1.114	0.991
Ga0197937_10197332	evgA	ARO:3000832	1.143	2.067	1.429	0	1.368	1.453	1.591	1.558	0.732	0	0.928	1.167
Ga0197937_10197991	sul3	ARO:3000413	0	0	0.523	0	0.874	0.922	1.453	1.008	1.193	2.765	0.975	0.927
Ga0197937_10198672	cmlR	ARO:3002690	0.334	0.725	0.683	0.411	0.995	1.042	0.837	1.227	1.008	0.602	1.185	0.918
Ga0197937_10199793	kdpE	ARO:3003841	0	0.372	0.467	0.842	0.9	1.068	1.43	1.349	0.939	0	0.943	1.027
Ga0197937_10200133	tetA(48)	ARO:3003980	2.783	0.755	1.66	1.284	0.944	0.788	1.046	0.843	1.145	0.626	1.142	1.348
Ga0197937_102031337	rosA	ARO:3003048	1.053	1.336	1.28	1.618	0.135	0.918	1.222	0	0	0	0	0
Ga0197937_102031344	ErmR	ARO:3000594	1.24	1.106	2.329	1.214	0.68	1.542	1.027	0	1.877	2.088	0.648	1.322
Ga0197937_102032216	sdiA	ARO:3000826	0.921	1.134	2.051	1.121	0	0.802	0	1.074	0	1.087	0	0
Ga0197937_102032217	sdiA	ARO:3000826	1.322	1.383	2.275	1.285	0.24	2.72	0	0	0.795	0	0	0
Ga0197937_102036818	evgA	ARO:3000832	1.128	1.413	1.726	1.277	0.273	0	0	0	0.452	1.258	0	0
Ga0197937_102043533	sav1866	ARO:3000489	1.055	1.222	1.045	0.741	0.661	0.535	0	0.86	1.252	1.741	0.811	1.837
Ga0197937_102046254	tetA(48)	ARO:3003980	1.053	1.209	1.673	1.277	1.154	0.436	0	1.752	0	0	0	0
Ga0197937_102049018	sav1866	ARO:3000489	1.262	1.279	1.456	1.118	0.16	0.454	0.363	0.365	0.398	0	0.229	0.156
Ga0197937_102056613	tetA(48)	ARO:3003980	1.183	1.467	1.168	1.358	1.108	1.675	0.209	1.471	0	0	0	0.18
Ga0197937_102056628	FEZ-1	ARO:3000606	1.668	1.512	1.064	1.34	0.269	0	0	0	3.122	0	1.54	0.523
Ga0197937_1020599101	adeS	ARO:3000549	1.039	1.169	1.315	1.09	0.908	1.115	0.857	0.344	0.501	0	0	0
Ga0197937_10206836	OpmH	ARO:3003682	0.954	1.012	1.327	0.838	1.033	1.757	0.585	0.588	0.428	0	0	0
Ga0197937_102071242	vanRE	ARO:3002924	1.313	0.851	1.061	1.201	0.384	0.217	0	0	0	0.883	0	1.492
Ga0197937_10207702	Burkholderia pseudomallei Omp38	ARO:3004123	1.09	1.272	1.373	0.786	2.259	0.788	0	0.395	0	0	0	0
Ga0197937_102084229	bcrA	ARO:3002987	0.903	0.641	1.65	0.812	0.803	0.364	1.455	0	0	0	0	0
Ga0197937_102088510	mexH	ARO:3000807	0.947	1.459	0.733	1.249	0.794	0	0.6	0	0	0	0	0
Ga0197937_10208858	oleC	ARO:3003748	1.172	1.047	1.835	1.401	0.232	1.053	0	0	0.769	0	0	1.806
Ga0197937_10211531	CRP	ARO:3000518	0.834	0.928	1.313	1.298	1.442	1.655	1.099	1.137	0.128	0	0.878	0.925
Ga0197937_10213453	Pseudomonas aeruginosa CpxR	ARO:3004054	0.915	0.63	1.03	1.001	1.398	1.148	1.108	1.369	0.482	0	0.909	0
Ga0197937_102146811	oleC	ARO:3003748	1.006	1.082	0.83	1.224	0.912	0.808	1.03	0.976	1.834	0.606	1.418	1.426
Ga0197937_10218715	tetA(48)	ARO:3003980	1.671	1.201	1.299	1.061	1.034	1.119	1.26	1.154	0.466	0	1.1	0.789
Ga0197937_10219891	TaeA	ARO:3003986	0.832	0.91	0.828	0.872	1.102	1.118	0.775	1.116	2.21	0.602	1.311	2.201
Ga0197937_10220283	catB9	ARO:3002681	1.007	0.873	0.888	1.272	1.94	1.149	1.045	1.112	0.142	0	0.905	0.685
Ga0197937_10221986	arlR	ARO:3000838	1.527	2.453	1.646	1.19	0.943	0.847	0.785	0.786	0.36	0	1.177	1.512
Ga0197937_102261310	vanSL	ARO:3002938	1.477	1.406	1.097	1.232	1.352	0.992	0.861	0.63	0.991	0.525	0.941	0.924
Ga0197937_10227214	vanHD	ARO:3002944	0.716	0	0.67	0	0.999	1.141	1.42	1.815	0.244	0.829	0	0
Ga0197937_10228652	adeF	ARO:3000777	0	0	0	0	1.108	1.222	1.477	0.314	1.126	1.423	0	0.397
Ga0197937_10232672	OprZ	ARO:3004142	0	0	0	0	0.727	0.922	0.775	0.578	1.418	0.905	0.749	2.033
Ga0197937_10234124	bcrA	ARO:3002987	0	0	0	0	0.627	0.966	1.114	1.423	0	1.161	0	1.349
Ga0197937_10236094	optrA	ARO:3003746	0	0	0.423	0	1.009	1.097	1.12	1.002	1.229	1.27	1.624	1.085
Ga0197937_10236222	tetX	ARO:3000205	0	0	0.512	0	1.07	0.914	1.63	1.649	0	1.155	0.591	1.48
Ga0197937_10236564	patB	ARO:3000025	1.529	1.343	3.121	1.617	0.709	0.441	3.405	1.063	1.19	0.656	1.078	1.003
Ga0197937_10236672	mtrC	ARO:3000810	0.709	0.934	0.668	0	2.958	1.634	1.579	2.629	1.324	0	1.333	0.774
Ga0197937_102377756	bcrA	ARO:3002987	0.604	0	0	0.639	1.12	0.696	2.152	1.68	1.88	0	0.568	1
Ga0197937_102381134	evgA	ARO:3000832	0	0	0	0	0	0	0	2.569	1.725	1.189	1.303	1.016
Ga0197937_10238577	vanSL	ARO:3002938	0.348	0.323	0.239	0	1.073	1.078	0.817	1.112	0.964	1.21	0.948	1.145
Ga0197937_10238656	golS	ARO:3000504	0	0	0	0	0.836	0.302	1.448	1.108	1.009	0.919	1.085	0.996
Ga0197937_102387018	kdpE	ARO:3003841	0	0	0.443	0	1.031	0.422	1.157	1.06	1.073	0.642	1.042	1.341
Ga0197937_102387620	vanSN	ARO:3002940	0	0	0.423	0	1.131	1.207	1.586	0.927	0.808	1.429	0.876	1.058
Ga0197937_10238812	tetT	ARO:3000193	1.041	1.546	2.717	1.099	1.108	0.952	1.305	0.913	1.065	2.623	0.993	1.297
Ga0197937_102388529	vanSF	ARO:3002936	0	0	0.557	0	1.057	1.258	0.953	0.931	0.939	1.008	0.911	0.664
Ga0197937_1023891122	adeL	ARO:3000620	0	0.396	0	0	0.704	1.255	0.956	1.135	0.877	1.132	1.21	1.04
Ga0197937_102389170	arlR	ARO:3000838	1.298	4.216	3.118	2.739	0.932	0.424	1.017	0.946	1.219	1.72	1.254	1.373
Ga0197937_102389439	adeL	ARO:3000620	0	0	0	0	1.229	1.961	1.241	0.949	0.787	1.531	1.15	0.849
Ga0197937_102391135	tetA(48)	ARO:3003980	0.896	0	0.615	0	1.12	1.024	1.103	1.008	0.685	1.039	0.855	0.662
Ga0197937_102391142	Burkholderia pseudomallei Omp38	ARO:3004123	0	0	0	0	0.883	0.65	0.891	1.073	1.551	0.77	1.031	1.179
Ga0197937_1023919136	evgA	ARO:3000832	0	0	0	0	1.031	0.226	0.929	1.203	1.572	2.293	1.099	0.774
Ga0197937_1023919155	patA	ARO:3000024	0	0	0	0	1.062	1.086	1.489	0.833	1.003	0.331	0.994	0.704
Ga0197937_10239274	bcrA	ARO:3002987	2.246	2.606	2.313	1.185	1.285	0.733	0.251	1.288	1.153	0.931	1.345	1.659
Ga0197937_102392813	evgA	ARO:3000832	0	0	0	0	1.375	1.266	0.868	1.151	1.044	0	1.072	1.135
Ga0197937_102392965	mexN	ARO:3003705	1.727	3.822	3.465	3.084	1.23	1.432	1.487	0.958	1.039	1.365	0.937	1.077
Ga0197937_1023932168	novA	ARO:3002522	0	0	0.346	0	1.275	0.988	1.016	0.895	1.3	0.501	0.939	1.208
Ga0197937_102393258	AAC(2')-Ia	ARO:3002523	0	0	0	0	1.135	1.339	2.754	1.058	0.86	0	0.953	1.277
Ga0197937_102393263	mgrA	ARO:3000815	1.947	1.807	4.677	3.082	1.398	1.271	1.089	1.112	1.829	2.581	1.362	1.088
Ga0197937_102393266	oleC	ARO:3003748	2.253	2.509	2.784	1.427	0.743	1.913	2.017	0.809	1.319	0.896	1.298	1.17
Ga0197937_1023933144	MCR-3	ARO:3004139	0	0.473	0	0	1.071	1.414	1.483	0.87	0.946	0.169	0.915	0.987
Ga0197937_1023933239	cfrC	ARO:3004146	0	0	0	0	0.665	0.79	1.083	1.01	0.775	1.337	1.009	1.272
Ga0197937_1023933317	adeL	ARO:3000620	0	0	0.655	0	1.117	0.156	1.495	1.107	0.959	1.423	0.933	1.067
Ga0197937_1023933472	adeR	ARO:3000553	0	0	0	0	1.172	1.027	1.972	0.971	0.825	1.46	1.104	1.181
Ga0197937_1023935186	CARB-14	ARO:3002252	0	0	0	0	0.872	1.416	0.971	0.97	1.011	0.639	0.84	0.596
Ga0197937_1023935229	CRP	ARO:3000518	0	2.24	0.828	1.273	0.61	0.591	0.945	0.943	1.186	1.8	1.295	1.012
Ga0197937_1023935344	EreB	ARO:3000363	0	0	0	0	1.083	0.949	1.374	1.114	0.706	1.392	1	0.658
Ga0197937_1023935437	bcrA	ARO:3002987	0	0	0.726	0	1.07	1.382	0	0.946	1.248	1.403	0.853	0.951
Ga0197937_1023935577	AAC(6')-Ib	ARO:3002546	0	0	0	0	0.585	0	0.527	0.991	0.96	1.301	1.098	0.878
Ga0197937_1023935937	golS	ARO:3000504	0	0	0	0	1.524	1.509	0.827	1.095	1.292	0	1.074	0.812
Ga0197937_10239559	sav1866	ARO:3000489	0	0	0	0.424	1.111	1.246	1.304	0.998	1.018	0.266	0.919	1.403
Ga0197937_102397642	tetA(48)	ARO:3003980	0	0	0.409	0	0.951	0.973	1.467	1.116	0.755	0.79	1.074	1.19
Ga0197937_10239999	tetW	ARO:3000194	1.639	1.483	1.332	0.973	2.169	1.371	1.431	1.236	0.931	0.628	0.886	0.688
Ga0197937_102400410	vanRN	ARO:3002929	0.556	1.035	0.652	0.895	1.835	1.249	1.282	1.373	1.164	0.393	0.979	1.29
Ga0197937_102404130	tetA(48)	ARO:3003980	1.094	1.037	1.16	0.989	0.936	0.651	0.445	0.569	0.757	2.277	1.517	0.95
Ga0197937_10240504	tetT	ARO:3000193	1.302	1.287	1.089	1.291	1.49	1.809	1.553	1.478	1.22	0.545	0.843	1.195
Ga0197937_102405487	tetA(48)	ARO:3003980	0.87	0.794	0.838	0.858	1.005	0.926	0.773	0.906	0.963	1.035	1.198	1.008
Ga0197937_10242146	vanTrL	ARO:3002974	1.498	1.186	1.154	1.153	1.107	1.409	1.085	1.633	0.866	0.424	0.896	0.49
Ga0197937_10242621	tet(V)	ARO:3000181	0.996	1.375	1.282	1.265	1.044	0.966	1.025	1.039	0.698	0.388	0.819	0.597
Ga0197937_102430324	bcrA	ARO:3002987	0.689	0.805	1.202	1.167	1.128	1.931	1.124	1.257	1.461	1.073	1.587	1.239
Ga0197937_102434412	vanSN	ARO:3002940	1.392	1.626	1.186	1.178	0.997	0.6	1.005	0.726	1.239	0	1.832	0.834
Ga0197937_102437917	vanSI	ARO:3003726	0	0.859	0.855	0	1.103	1.647	1.262	1.874	1.412	1.4	0.296	0.539
Ga0197937_10244095	Streptomyces cinnamoneus EF-Tu mutants conferring resistance to elfamycin	ARO:3003359	0.689	0.439	0.941	0.583	1.885	1.188	1.271	2.155	0.965	1.073	0.453	2.891
Ga0197937_102452339	evgA	ARO:3000832	0	0.668	0.932	1.902	1.218	1.356	0.865	1.64	0.647	0	0.591	0
Ga0197937_102456516	oleC	ARO:3003748	1.27	0.772	1.23	1.249	0.515	1.632	1.505	1.257	1.626	1.815	2.75	2.228
Ga0197937_10247302	bcrA	ARO:3002987	0.959	0.984	0.95	0.769	1.149	0.777	0.76	2.492	1.581	1.199	1.258	1.175
Ga0197937_10247306	mdtC	ARO:3000794	1	1.01	1.019	1.024	1.027	0.958	1.096	1.103	1.256	1.608	1.113	1.169
Ga0197937_10247309	tolC	ARO:3000237	1.038	0.766	0.79	0.835	1.175	1.191	1.252	1.433	0.998	0.766	1.286	1.53
Ga0197937_10247547	tetA(48)	ARO:3003980	1.122	1.234	0.953	1.076	0.87	0.794	0.805	0.707	1.014	2.996	1	1.068
Ga0197937_102480615	VIM-7	ARO:3002277	0.911	1.122	0.834	0.791	0.834	1.833	1.042	1.018	1.08	1.959	1.599	2.173
Ga0197937_102485424	bcrA	ARO:3002987	0.977	0.758	0.85	1.147	0.923	0.669	1.163	0.858	1.153	1.446	1.517	1.399
Ga0197937_102485629	vanTrL	ARO:3002974	1.319	1.242	1.124	1.347	1.051	0.947	0.901	1.14	1.304	0.366	1.055	1.173
Ga0197937_10248744	tetA(48)	ARO:3003980	1.244	0.996	0.91	1.037	0.973	1.171	1.394	1.088	1.713	1.904	1.398	1.697
Ga0197937_102491812	msbA	ARO:3003950	0.809	0.869	1.091	0.8	1.047	1.364	1.203	1.581	1.198	0.585	0.246	1.001
Ga0197937_1024918166	vanSN	ARO:3002940	0.867	0.891	0.857	0.899	0.827	1.31	0.968	1.555	0.978	1.375	1.358	1.269
Ga0197937_102492810	rosB	ARO:3003049	1.176	1.192	1.351	1.487	0.955	1.168	0.755	1.018	1.055	0.619	0.703	0.955
Ga0197937_102507610	TaeA	ARO:3003986	1.126	0.993	1.109	1.147	0.788	0.839	0.938	0.897	0.995	2.221	1.553	1.451
Ga0197937_10250824	vanHB	ARO:3002943	0.865	0.7	0.729	0.646	0.599	1.282	1.291	0.974	1.228	1.042	1.203	1.263
Ga0197937_10250826	tet(A)	ARO:3000165	0.923	0.652	0.976	0.892	1.034	1.876	1.44	0.443	1.375	1.364	1.61	1.337
Ga0197937_102510418	Streptomyces rishiriensis parY mutant conferring resistance to aminocoumarin	ARO:3003318	0.893	1	1.107	0.945	1.263	0.775	1.231	1.676	1.775	1.873	1.037	1.632
Ga0197937_102512610	tetA(48)	ARO:3003980	1.035	1.474	1.109	0.807	1.714	0.836	0.979	0.206	0.493	0.199	0.521	0.567
Ga0197937_10251824	tet(D)	ARO:3000168	0	0	0	0	0.959	1.266	1.158	1.518	1.336	0	1.56	1.266
Ga0197937_10252449	smeR	ARO:3003066	0	0	0	0	2.134	1.676	1.287	1.013	2.043	0	0.496	0.704
Ga0197937_10253132	mecI	ARO:3000124	0	0	0	0	1.518	1.05	1.178	1.73	2.643	1.798	2.117	1.181
Ga0197937_102563210	cmlR	ARO:3002690	0	0	0.279	0	1.726	1.456	1.275	1.155	0.601	0.584	1.145	1.185
Ga0197937_10256646	cmlR	ARO:3002690	0	0	0	0	1.566	0.459	1.125	0.892	1.363	0.927	1.698	1.083
Ga0197937_10258272	oqxA	ARO:3003922	0	0	0	0	0.99	0.954	1.479	1.17	0.23	0	0.307	1.027
Ga0197937_102583525	dfrE	ARO:3002875	1.257	1.232	1.55	1.454	0.457	1.55	1.102	0.636	2.544	0	0.637	1.012
Ga0197937_10258611	cmlR	ARO:3002690	0	0	0	0	0.778	1.321	1.006	1.626	0.948	0.921	1.266	1.192
Ga0197937_10259491	cmlR	ARO:3002690	0	0	0	0	1.244	1.407	0.858	1.26	0.649	0	0.578	1.055
Ga0197937_10260785	novA	ARO:3002522	0.617	0.391	1.102	0.381	1.332	1.052	0.952	2.349	1.958	1.104	1.382	1.495
Ga0197937_10264191	bcrA	ARO:3002987	0.633	1.203	1.068	0	0	0.462	0.623	0	1.607	0.486	1.248	1.643
Ga0197937_10272626	mexW	ARO:3003031	0.609	0	0.866	0.279	0.56	0.825	0.892	1.161	1.217	1.075	0.919	0.988
Ga0197937_10273273	pmrE	ARO:3003577	0.589	0.651	0.923	0.675	1.068	1.082	0.987	1.18	0.588	1.037	0.99	0.919
Ga0197937_102742214	vanSI	ARO:3003726	1.789	1.187	1.353	0.957	0.832	0.819	1.017	0.969	0.238	1.012	0.962	1.162
Ga0197937_10274224	adeS	ARO:3000549	0.439	0	0.809	0.502	1.05	1.498	1.111	1.116	0.73	1.24	1.178	1.068
Ga0197937_1027425111	ramA	ARO:3000823	0	0	0.309	0	0.436	0.778	1.22	1.67	0	1.023	1.027	0.869
Ga0197937_102754945	vatA	ARO:3002840	0	0	0.618	0.731	1.189	1.234	1.009	0.881	1.912	0.956	0.992	0.916
Ga0197937_102761631	vanSL	ARO:3002938	0.587	0.324	0.974	0.448	0.917	1.116	1.042	1.017	0.879	0.821	1.079	1.029
Ga0197937_10278333	acrS	ARO:3000656	0	0	1.042	0	0.785	1.456	1.064	1.352	0	1.055	1.178	1.184
Ga0197937_102790513	bcrA	ARO:3002987	0	0	0.817	0	1.416	1.11	1.023	1.331	0.327	1.227	0.989	1.222
Ga0197937_102791431	cat86	ARO:3002672	0	0	1.279	0	0.82	1.088	1.082	1.11	1.606	1.153	1.267	1.34
Ga0197937_102794220	pmrF	ARO:3003578	1.413	1.581	0.857	1.356	0	0	0	0	0.514	0	0	3.306
Ga0197937_102794285	mexJ	ARO:3003692	1.031	2.107	1.234	0.792	0	0	0	0	1.316	1.141	0	0
Ga0197937_102794287	acrS	ARO:3000656	0.611	1.368	1.019	1.184	0	0	0	0	0.612	0	0	0
Ga0197937_102802922	sav1866	ARO:3000489	1.295	0.925	0.839	0.961	0	0	0	0	1.14	0	0	0
Ga0197937_10280495	bcrA	ARO:3002987	1.114	1.091	1.248	0.84	0	0	0	0	1.115	0	0	0
Ga0197937_10280532	adeR	ARO:3000553	1.323	1.443	0.854	1.121	0.243	0	0.241	0	1.072	0	0.615	0
Ga0197937_10280583	Mycobacterium tuberculosis intrinsic murA conferring resistance to fosfomycin	ARO:3003784	1.224	0.564	1.036	1.256	0	0	0	0	1.538	0	0	0.741
Ga0197937_10280672	vanSL	ARO:3002938	0.83	1.548	0.923	0.864	0	0	1.473	2.413	0.462	0	0	0
Ga0197937_102809434	msbA	ARO:3003950	1.103	0.602	1.234	1.077	1.156	0.758	1.718	0.626	0.718	0	0	0.554
Ga0197937_102811817	macB	ARO:3000535	1.086	0.671	1.156	1.178	0	0	0	0	0.9	0	1.019	1.157
Ga0197937_102811826	DHA-15	ARO:3002146	0.628	1.827	0.786	1.163	0	0	0	0	1.006	0	0	0
Ga0197937_10281543	macB	ARO:3000535	0.963	1.077	1.374	1.212	0	0	0	0	1.729	0	0	0
Ga0197937_10281592	ramA	ARO:3000823	2.739	2.043	1.053	1.041	0	0	0	1.249	0.143	0	0	0
Ga0197937_102816812	tetB(48)	ARO:3003981	1.641	1.036	1.035	0.816	0.904	0	0	0	0.561	0	0	0
Ga0197937_10282275	bacA	ARO:3002986	1.124	0.927	1.258	0.968	0	0	0	0	1.342	0	0	0
Ga0197937_102826610	bcrA	ARO:3002987	1.206	1.463	0.964	1.083	0	0	0	0	0.872	0	0	1.035
Ga0197937_10282751	vgaE	ARO:3002833	1.912	3.84	2.473	1.372	1.053	0.691	1.044	0	0.523	0	0	0
Ga0197937_102831426	bcrA	ARO:3002987	1.723	0.838	1.187	1.259	0	0	0	0	1	0	0	0
Ga0197937_102832514	tsnr	ARO:3003060	0.983	2.201	1.454	1.232	0	0	1.903	0	0.716	0	0	0
Ga0197937_10283582	baeR	ARO:3000828	0	0	0.267	0	1.078	0.571	1.291	1.13	0	1.159	0.59	0.521
Ga0197937_10290235	ACT-19	ARO:3001840	0.23	0	0	0	0.539	2.283	1.55	1.13	0	1.097	0.59	0.521
Ga0197937_10290653	tet(D)	ARO:3000168	0	0	0	0	0.944	0	0.905	0	0.927	0.913	1.551	1.827
Ga0197937_10293215	evgA	ARO:3000832	1.282	0.975	1.043	1.288	1.471	1.068	1.512	2.01	0.779	0	0.597	0.695
Ga0197937_10293256	bcrA	ARO:3002987	1.451	0.968	0.944	0.963	2.496	1.934	1.597	3.032	2.115	3.37	2.973	3.355
Ga0197937_102936722	bcrA	ARO:3002987	1.672	1.36	1.045	1.494	2.03	2.622	2.783	0.617	0.956	0.489	0.55	1.066
Ga0197937_102936731	emrA	ARO:3000027	0.982	1.004	1.134	1.332	0.398	0.578	0.681	0.181	0.772	0.575	0.484	0.752
Ga0197937_10293775	pmrF	ARO:3003578	1.139	1.005	1.07	1.524	0.871	0.843	0.746	1.19	0.307	0	0	0.96
Ga0197937_102938826	macA	ARO:3000533	1.201	1.147	0.964	1.173	0.559	0.757	0.306	0.407	0.828	0.162	0.907	0.633
Ga0197937_102938830	mtrD	ARO:3000811	1.275	1.139	0.902	0.891	1.232	0.895	2.269	1.613	1.794	1.782	1.938	1.455
Ga0197937_10294021	tetT	ARO:3000193	1.25	0.755	0.956	1.075	1.379	2.671	2.268	2.312	0.935	2.234	1.613	3.753
Ga0197937_102940716	tetA(48)	ARO:3003980	0.934	1.354	1.149	1.153	2.065	3.778	2.202	3.345	1.296	2.323	2.981	0.723
Ga0197937_102940943	tetX	ARO:3000205	1.608	0.979	1.196	1.569	1.813	0.739	0.654	0.348	0.674	0.276	0.62	0
Ga0197937_10294523	msbA	ARO:3003950	1.09	0.76	0.857	0.93	1.25	1.479	1.237	1.265	1.373	1.406	2.255	1.837
Ga0197937_102945322	tcr3	ARO:3002893	1.178	1.069	0.803	0.771	1.097	1.145	1.157	0.923	0.715	0	0.274	0.213
Ga0197937_102945510	tet(V)	ARO:3000181	1.256	1.025	1.244	0.957	0.982	1.332	1.212	1.432	0.971	0.568	0.319	0.371
Ga0197937_102946733	Mycobacterium tuberculosis intrinsic murA conferring resistance to fosfomycin	ARO:3003784	1.064	0.824	1.153	0.733	1.349	2.799	2.245	1.755	1.837	1.115	2.034	2.913
Ga0197937_102954749	hmrM	ARO:3003953	1.137	1.034	0.958	1.516	0.533	0	0.244	0.648	1.13	0.514	0.866	0.672
Ga0197937_102955123	patA	ARO:3000024	1.33	1.276	1.132	1.213	1.272	1.478	2.092	0.927	0.539	0.245	0.688	0.427
Ga0197937_102955912	vanRL	ARO:3002927	1.761	1.646	1.291	1.899	0.356	0.345	1.221	1.623	0.881	0	1.158	0.674
Ga0197937_10295654	mdtA	ARO:3000792	1.053	0.913	1.021	1.288	0.604	0.39	1.932	1.284	0.427	0	0.163	0.761
Ga0197937_102956615	tetA(48)	ARO:3003980	1.446	1.064	1.42	1.184	3.109	5.722	2.984	3.966	1.647	4.948	1.768	1.567
Ga0197937_102958533	oleC	ARO:3003748	0.964	1.187	0.95	1.791	4.223	3.213	4.548	4.672	2.45	3.054	2.449	1.14
Ga0197937_10295875	arlS	ARO:3000839	1.047	1.036	1.026	1.072	0.655	0.159	0.449	0.895	0.867	0	0.133	1.444
Ga0197937_10295953	OpmH	ARO:3003682	1.108	1.162	0.919	0.833	1.243	0.642	0.227	0.302	0.351	0	0.269	0.626
Ga0197937_102959534	tetA(48)	ARO:3003980	0.944	1.088	1.282	1.291	0.918	0.821	0.775	0.772	1.247	0	1.606	1.424
Ga0197937_102968667	tetT	ARO:3000193	0	0.896	0	0.243	2.684	1.333	1.088	2.028	1.436	0.257	0	0.969
Ga0197937_102978532	tet44	ARO:3000556	0	2.674	1.669	0	1.973	0.637	1.82	1.346	0.735	0.613	1.101	0.94
Ga0197937_10297855	tetB(48)	ARO:3003981	0.902	0	0	0.919	1.169	2.013	2.054	2.551	0	0	1.16	0.773
Ga0197937_10302206	adeS	ARO:3000549	1.834	0.459	0.888	0	0.498	0.511	0.47	0.946	1.378	1.697	1.356	1.096
Ga0197937_103038143	arlS	ARO:3000839	1.14	1.71	0.883	0.698	0.31	0	0.146	1.022	0	0.103	0.084	1.06
Ga0197937_103050530	mexV	ARO:3003030	0	0	0	0	0.981	1.449	0.925	1.056	0.271	0.065	2.775	1.038
Ga0197937_103050590	arlR	ARO:3000838	0	0	0	0	0.32	0.525	2.416	1.103	0.885	1.701	0.871	1.171
Ga0197937_103051461	abeM	ARO:3000753	0.564	0	0.218	0	1.073	0.943	0.722	0.969	2.117	1.628	1.501	1.061
Ga0197937_10305381	bcrA	ARO:3002987	1.254	0.689	1.232	1.099	0	1.198	1.781	1.629	2.626	2.011	2.762	2.513
Ga0197937_10306678	vanSI	ARO:3003726	1.049	1.988	1.385	1.241	0.656	0	0.335	0	0.33	0.757	0.416	0.315
Ga0197937_10307032	adeL	ARO:3000620	1.241	1.947	1.424	1.573	1.478	0	1.133	0	0	0	0	0
Ga0197937_10307165	vanSF	ARO:3002936	1.455	1.174	1.288	1.473	0	1.532	0	0.925	0.373	0.214	0	0.357
Ga0197937_10307166	vanRC	ARO:3002922	1.393	2.899	1.616	1.446	0	0	0.937	0	0.921	0	0	0.882
Ga0197937_103073010	arlR	ARO:3000838	1.223	2.148	1.198	1.071	0	0	0	0	1.536	0	1.292	0
Ga0197937_10307382	adeN	ARO:3000559	1.667	1.498	1.113	1.718	0.947	0	0	0	0	0	0	0
Ga0197937_10307693	vanRA	ARO:3002919	0.943	0.565	1.122	1.127	1.072	1.474	1.643	1.336	2.153	0	2.038	2.061
Ga0197937_10309247	oleC	ARO:3003748	1.048	1.479	1.031	1.549	0	0	0.956	0	0	0	0	0.9
Ga0197937_10309454	evgA	ARO:3000832	1.437	1.114	0.893	0.889	0	0	0	0	0	0	1.34	3.049
Ga0197937_10309592	oleC	ARO:3003748	0.556	0.785	0.292	0.261	0.993	1.365	2.029	1.237	0	0	2.517	0
Ga0197937_10309613	sdiA	ARO:3000826	1.428	0.99	1.242	1.432	0	0	0	0	0	0	0	0
Ga0197937_10309616	sav1866	ARO:3000489	1.886	1.491	1.669	1.397	0.315	0	0	0.196	0.948	0.181	0	0.302
Ga0197937_103096515	marA	ARO:3000263	1.014	0.983	1.411	1.059	0	0	0	0	0.749	0.861	0.946	0.717
Ga0197937_10310408	arlR	ARO:3000838	0.83	1.243	1.386	1.488	0.944	1.298	1.446	0	0	0	0	0
Ga0197937_10310649	oprA	ARO:3003039	1.509	0.746	0.788	1.091	0	0	0	0	0.474	0.544	0.598	0.907
Ga0197937_10310968	vanSM	ARO:3002939	1.037	1.182	1.016	0.943	0	0	0.764	0	0.501	0	1.264	0
Ga0197937_10311021	tetT	ARO:3000193	1.847	2.057	1.624	1.521	4.228	4.026	4.155	3.647	5.717	4.317	2.474	1.563
Ga0197937_103111711	tetS	ARO:3000192	0.854	1.004	1.295	1.142	0.953	0.262	0.39	0.475	2.68	1.76	1.691	2.199
Ga0197937_10311494	adeL	ARO:3000620	1.844	2.155	1.994	1.544	0.744	0	0.38	0	0.374	1.717	0	0.357
Ga0197937_103115110	mexK	ARO:3003693	0.942	1.149	1.037	0.871	1.308	0.3	0.891	1.087	1.862	1.258	1.106	1.258
Ga0197937_10311863	vanTrL	ARO:3002974	0.65	0.494	0.827	1.019	1.251	0	0.639	0	1.257	1.083	0.793	0.902
Ga0197937_103120239	MuxA	ARO:3004073	1.489	0.981	1.162	1.092	0	0	0.634	0	0	0	0	0
Ga0197937_10312121	Pseudomonas aeruginosa CpxR	ARO:3004054	1.399	1.28	0.874	0.766	0.486	0	0	0	4.879	0.561	0.616	0.467
Ga0197937_103127116	mdtB	ARO:3000793	1.517	1.235	1.332	1.408	0.558	0.46	0.57	0.278	0.56	1.03	0.424	1.287
Ga0197937_10312904	bcrA	ARO:3002987	0.721	1.319	0.846	1	0	0	0	0.624	2.012	1.734	1.904	0.963
Ga0197937_10313118	vanRE	ARO:3002924	1.795	2.057	1.218	1.436	0.488	0.671	0	0.608	2.45	1.126	0	2.345
Ga0197937_103131211	CRP	ARO:3000518	1.743	2.496	1.513	1.27	0	0	0	0	0	0	0	0.911
Ga0197937_10313215	bcrA	ARO:3002987	1.448	1.037	1.547	1.097	0	0	0	0	0	0	0	0
Ga0197937_10313553	arlR	ARO:3000838	0	0	0	0	1.797	0.913	0.803	0.582	0	0.912	0.384	1.04
Ga0197937_10313584	vanRB	ARO:3002921	0	1.256	0	0	1.922	0.977	0.859	2.181	0	0.976	0	0
Ga0197937_10314082	Streptomyces cinnamoneus EF-Tu mutants conferring resistance to elfamycin	ARO:3003359	0	0	0	0	0.281	0.855	2.257	0.727	1.78	1.326	3.118	1.558
Ga0197937_10314713	vanSA	ARO:3002931	1.125	1.862	0	0	0.95	0	0	0.308	0.754	0.824	1.218	1.21
Ga0197937_10314882	oleC	ARO:3003748	0	0	0	0	0	0	0.977	1.416	0.866	1.474	0.934	0.885
Ga0197937_10316152	oleC	ARO:3003748	0	0	0	0	0	0	1.368	2.315	1.214	1.285	2.181	1.063
Ga0197937_103185815	TaeA	ARO:3003986	0	1.213	0	0	0.929	0.472	0.415	0.602	1.657	1.271	1.588	1.989
Ga0197937_10318705	bcrA	ARO:3002987	0	0	0	0	0	0	0	0.556	0.34	1.301	1.1	1.291
Ga0197937_10320114	cmeA	ARO:3000783	0	0	0	0.794	0	0	0	1.185	1.691	0.877	1.563	1.692
Ga0197937_10321652	bcrA	ARO:3002987	0	0	0	0	1.31	0	1.171	1.698	1.731	1.391	0.746	1.617
Ga0197937_10321772	smeR	ARO:3003066	0	0	0	0	1.078	1.096	1.928	2.097	0	1.219	0	2.371
Ga0197937_10322164	tetA(48)	ARO:3003980	0	0	0	0	0	0	0.937	0	2.216	1.212	1.792	1.051
Ga0197937_10323622	vanSA	ARO:3002931	0	0	0	0	0.512	0	0.916	1.329	1.219	0.935	1.314	0.712
Ga0197937_10324642	NmcR	ARO:3003665	0	0	0	0	0	1.708	0	1.09	1	1.436	0.719	1.848
Ga0197937_10324974	oleC	ARO:3003748	0	0	0	0	0	0	2.714	0.984	1.605	1.001	1.731	1.054
Ga0197937_103265547	bcrA	ARO:3002987	0	0	0	0	1.493	0.957	0.695	1.226	1.03	0	0.598	1.404
Ga0197937_103265718	vanRE	ARO:3002924	0	0	0	0	2.09	1.452	1.047	3.414	1.417	2.217	0.853	0
Ga0197937_103265737	pmrF	ARO:3003578	0	0	0	0	1.243	1.334	1.317	0.241	0.886	0.679	0.588	0.46
Ga0197937_103266885	cat	ARO:3002670	0	0	0	0	1.705	0.71	1.032	2.185	1.474	0	1.479	1.39
Ga0197937_10326948	ACC-4	ARO:3001818	0.624	0	0	0	1.626	1.031	1.252	0.906	0.974	0	0.613	1.153
Ga0197937_1032697153	evgA	ARO:3000832	0	0	0	0	2.208	1.894	1.106	1.664	1.206	0	0.676	0.529
Ga0197937_103269746	adeF	ARO:3000777	0.68	0	0.755	0	1.386	1.337	0.966	0.822	1.122	1.388	2.27	1.569
Ga0197937_103269851	pmrF	ARO:3003578	0.794	0	1.176	1.097	0.989	0.625	0.726	0.384	1.094	1.081	1.716	1.1
Ga0197937_1032706137	bcrA	ARO:3002987	0.577	0	0.427	0	1.765	0.817	0.879	1.536	1.015	0.786	1.588	2.132
Ga0197937_1032706229	cfrC	ARO:3004146	0	0	0	0	1.557	1.838	1.169	0.499	1.134	0.936	0.81	1.269
Ga0197937_103270713	vanRF	ARO:3002925	0	0	0	0	0.831	1.072	1.118	1.268	1.312	0	1.03	1.936
Ga0197937_1032758130	vanRM	ARO:3002928	1.062	2.736	1.18	0	1.323	1.17	1.402	1.285	0.925	0	0.417	0.49
Ga0197937_103278158	Mycobacterium tuberculosis intrinsic murA conferring resistance to fosfomycin	ARO:3003784	1.123	1.446	2.286	0.776	1.017	0.662	1.026	1.358	1.018	0.382	0.993	0.777
Ga0197937_103280038	optrA	ARO:3003746	0	0	0.807	0	0.741	1.029	1.135	1.319	0.989	0	1.285	1.007
Ga0197937_103282118	vanRE	ARO:3002924	0	0	0	0	1.233	1.712	1.356	1.197	1.058	0.673	1.361	0
Ga0197937_103282244	tetX	ARO:3000205	2.416	1.383	2.186	1.484	0.851	1.182	1.213	0	0.896	2.193	0.844	1.239
Ga0197937_10329872	tetA(48)	ARO:3003980	0	0	1.401	0	7.295	7.33	12.656	4.046	4.903	0.554	6.14	3.884
Ga0197937_10329915	patA	ARO:3000024	0.796	0.829	2.182	0.817	1.399	2.141	0.663	0	0.965	0.691	1.14	0.622
Ga0197937_10330675	vanRF	ARO:3002925	0	0	0.861	0	1.933	1.465	1.28	1.77	2.667	1.091	1.092	0.737
Ga0197937_10330945	tet(Z)	ARO:3000183	0	0	0.67	0	0	1.46	1.584	0.573	1.645	0.707	0.986	1.238
Ga0197937_10331381	vanSF	ARO:3002936	3.831	3.324	2.101	3.276	0	0.229	0.828	0.899	0	0	0.457	0.388
Ga0197937_10331906	optrA	ARO:3003746	0	0	0.696	0	0.446	0.546	0.987	1.966	1.026	0.881	1.05	1.257
Ga0197937_103321112	vanRC	ARO:3002922	0	0	0.252	0	0.809	0.661	0.938	0	0.93	0.799	1.038	1.44
Ga0197937_10332663	vanSE	ARO:3002935	0.553	1.439	0.909	0	0.486	0.793	1.075	0.584	1.787	1.2	1.065	1.297
Ga0197937_10334657	vanSL	ARO:3002938	0	0	0.541	0.253	0.867	1.593	1.325	1.737	0.698	0.857	1.172	1.029
Ga0197937_103352222	mexL	ARO:3003710	0	0	0.386	0	0	1.01	1.434	1.487	1.138	1.833	1.186	1.345
Ga0197937_10335294	CMY-113	ARO:3002124	0	0	0.513	0	0.548	0.559	0.751	1.536	1.26	1.083	0.818	1.327
Ga0197937_103359842	patA	ARO:3000024	0	0	0	0	0.61	0.801	1.906	0.633	0.662	1.013	2.858	1.42
Ga0197937_103364962	tetA(48)	ARO:3003980	0	0	0	0	1.609	0.938	1.312	0.859	0	1.284	3.017	0.642
Ga0197937_103364972	Mycobacterium tuberculosis intrinsic murA conferring resistance to fosfomycin	ARO:3003784	0	0	0	0	0.789	0.85	1.849	1.403	0.642	0.787	0	0.787
Ga0197937_10339653	bcrA	ARO:3002987	0	0	0	0	1.868	1.202	1.397	0.692	0	0.71	1.46	1.554
Ga0197937_103397040	Pseudomonas aeruginosa CpxR	ARO:3004054	0	0	0	0	1.9	1.15	1.691	1.998	2.251	0.665	0.162	1.379
Ga0197937_103397626	OXA-50	ARO:3001796	0	0	0	0	0.486	1.039	1.388	1.73	0	0.624	0	0
Ga0197937_103398334	APH(3')-IIa	ARO:3002644	0	0	0	0	0.323	1.274	1.449	1.58	0	1.197	0	0.645
Ga0197937_103398348	vanHD	ARO:3002944	0	0	0	0	1.315	1.189	1.073	1.404	0	0.525	0	1.05
Ga0197937_103406318	mexV	ARO:3003030	0	0	0	0	1.611	0.87	1.596	0.205	0.75	1.05	1.727	2.527
Ga0197937_103406611	Burkholderia pseudomallei Omp38	ARO:3004123	0	0	0	0	0.948	0.984	0.677	1.899	0	1.318	0.445	0.947
Ga0197937_103414111	sav1866	ARO:3000489	0	0	0	0	0.8	0.986	1.492	1.068	0	1.271	0.429	0.799
Ga0197937_103414114	optrA	ARO:3003746	0	0	0	0	0.738	1.046	1.054	1.231	0.601	1.315	0	0.737
Ga0197937_10341844	msbA	ARO:3003950	1.188	1.609	1.093	1.198	0.214	0.394	0	0	0.413	0.487	0.543	0.451
Ga0197937_10342273	vanHA	ARO:3002942	1.058	1.251	1.725	1	0	0.383	0	0	1.606	0	1.056	0.876
Ga0197937_10343051	TLA-2	ARO:3003203	1.274	3.188	0.812	0.896	0	0	0	0	0	0	0	0.893
Ga0197937_10343782	mtrE	ARO:3000812	1.52	1.318	1.398	1.181	0	0.806	1.779	0	0	0	0	0
Ga0197937_10344412	evgA	ARO:3000832	1.154	0.938	1.592	1.06	1.248	0	0	0	0	0	0	0
Ga0197937_10344765	CRP	ARO:3000518	2.11	1.47	1.872	1.054	0	2.398	0	0	0	0	0	0
Ga0197937_10344901	iri	ARO:3002884	1.866	0.934	1.585	0.888	0	1.142	0	0.72	0	0	0	0
Ga0197937_10351862	msrB	ARO:3002818	0.734	1.194	1.773	1.317	0	0	0	0	0	0	0	0
Ga0197937_10356323	bcrA	ARO:3002987	1.355	2.002	1.189	0.751	0	0	0	0	2.571	0	0	0
Ga0197937_10357881	vanRF	ARO:3002925	0.755	1.091	1.505	0.827	2.177	1.335	1.474	0.842	0	0	0	0
Ga0197937_10359032	oleC	ARO:3003748	3.272	2.685	3.222	2.047	1.607	1.764	1.31	1.002	1.155	0.867	1.235	1.179
Ga0197937_10359774	vanSN	ARO:3002940	2.309	2.62	3.166	1.779	0.378	1.867	1.463	1.307	0.761	0.714	1.022	0.951
Ga0197937_10361362	vanSI	ARO:3003726	1.32	1.186	1.402	1.178	0.72	1.028	0.939	0.681	0.725	0	0.975	0.948
Ga0197937_10365121	vanSI	ARO:3003726	3.285	2.542	3.055	2.907	5.575	1.288	1.793	0.854	1.476	0	1.118	0.954
Ga0197937_10365781	vanSE	ARO:3002935	0.993	0.592	0.618	0.58	0.781	1.392	0.477	0.639	1.178	0.737	1.141	1.091
Ga0197937_10366246	tetA(48)	ARO:3003980	0	0.723	0.378	0.579	0.668	1.008	1.293	0.365	1.512	0.63	1.217	1.12
Ga0197937_10367661	oleC	ARO:3003748	0.187	0.716	0.499	0.728	0.184	0.807	1.871	0.869	1.663	0.693	1.035	0.971
Ga0197937_10367872	tetA(48)	ARO:3003980	2.162	2.556	2.137	2.105	2.36	1.554	0.673	1.116	1.187	0.446	0.462	0.384
Ga0197937_10368384	NmcR	ARO:3003665	0.277	0.708	0.74	0.27	1.635	0.898	1.999	1.587	1.097	0	1.147	1.095
Ga0197937_10368424	bcrA	ARO:3002987	0.942	0.935	2.373	0.917	2.776	2.031	2.136	1.907	1.241	0.582	1.218	1.238
Ga0197937_10369212	TriB	ARO:3003680	0.236	0.101	0.315	0	1.857	1.147	1.608	0.929	1.168	0	1.026	0.802
Ga0197937_10369446	oleC	ARO:3003748	0.637	0.813	0.425	0.93	1.878	1.546	1.148	1.708	1.889	0	1.036	0.891
Ga0197937_103720226	Streptomyces cinnamoneus EF-Tu mutants conferring resistance to elfamycin	ARO:3003359	1.077	1.837	2.471	1.149	1.455	0.931	1.827	0.958	2.151	0.976	2.844	1.891
Ga0197937_103734616	evgA	ARO:3000832	1.678	1.212	2.282	1.16	1.601	0.944	2.238	1.195	0	0	0.611	0.907
Ga0197937_103741011	adeL	ARO:3000620	0	1.616	0.19	1	1.423	0.903	1.221	1.262	0.497	0	0	0.605
Ga0197937_10374492	smeR	ARO:3003066	0	0.768	1.244	1.256	0.698	1.118	1.419	1.172	0.65	0	0	0
Ga0197937_103749320	bcrA	ARO:3002987	1.524	1.667	1.554	0.993	0.808	1.024	0.985	0.754	0.226	0	0.555	0.549
Ga0197937_10375684	smeR	ARO:3003066	0	0.717	0	1.27	0.869	1.063	1.324	1.135	0.404	0	0.663	0
Ga0197937_10375904	bcr-1	ARO:3003801	1.931	0.958	1.605	1.248	1.091	0.911	1.456	0.917	0.762	0	0.156	0.464
Ga0197937_10376273	bcrA	ARO:3002987	1.209	0.508	1.973	0.945	2.46	0.914	2.462	1.292	1.932	1.315	2.29	2.613
Ga0197937_103772627	mexI	ARO:3000808	0	0	0.306	0	1.033	1.146	0.96	1.01	0.913	0	0.945	0.702
Ga0197937_10377415	smeA	ARO:3003051	0	0	0	0	1.167	0.833	0.804	0.803	1.184	1.635	0.902	0.949
Ga0197937_10377451	vanSL	ARO:3002938	0	0	0	0	1.468	0.724	0.778	1.086	0.778	0.995	0.913	0.909
Ga0197937_10377952	arlR	ARO:3000838	0	0	0	0	1.096	1.082	0.916	2.041	0.658	4.317	1.177	1.493
Ga0197937_10379005	vanHM	ARO:3002947	0	0	0	0	1.28	0.928	1.496	0.677	0.828	1.034	0.913	1.03
Ga0197937_10379171	tetA(48)	ARO:3003980	0	0	0	0	1.612	0.79	1.207	0.995	1.342	0	0.98	1.46
Ga0197937_103794215	pmrE	ARO:3003577	0	0	0	0	0.871	0.999	1.28	1.997	1.134	0	0.919	0.506
Ga0197937_10379653	optrA	ARO:3003746	0	0	0.309	0	1.719	1.111	1.381	0.774	1.058	0	0.941	0.696
Ga0197937_10379934	blt	ARO:3003006	0	0	0	0	0.882	1.034	0.966	1.922	0.707	2.782	0.927	0.769
Ga0197937_10380486	mexI	ARO:3000808	0.715	0.449	0.765	0	1.128	1.272	1.108	1.343	0.904	0.456	0.963	0.794
Ga0197937_10380596	pmrF	ARO:3003578	0	0	0	0	0.746	0.998	1.133	1.282	1.083	0.979	0.97	1.706
Ga0197937_10381769	mexV	ARO:3003030	0	0	0	0	0.792	1.121	0.535	1.009	1.163	0.925	1.024	1.189
Ga0197937_103825318	vanHD	ARO:3002944	0	0	0	0	1.181	0.903	0.898	1.467	1.814	1.034	0.985	1.287
Ga0197937_103827219	tetA(48)	ARO:3003980	0	0	0	0	1.191	1.518	1.368	1.214	1.273	0	0.984	0.923
Ga0197937_103830720	vanSE	ARO:3002935	0.599	0	1.857	0	0	0	0.588	0	0.967	1.135	0.891	1.181
Ga0197937_10383811	bcr-1	ARO:3003801	0.721	0.836	0.746	0	4.547	1.654	5.669	5.101	1.367	0.684	0.758	0.985
Ga0197937_103838628	yojI	ARO:3003952	1.477	0.57	0.509	0	0	0	0.484	0	1.296	0.466	1.035	1.291
Ga0197937_103840369	CRP	ARO:3000518	0	0	0	0	0	0	0	2.425	1.137	1.137	1.577	1.357
Ga0197937_103841921	vanRL	ARO:3002927	1.184	0	0	1.489	0	0	0	0	1.081	1.122	1.037	1.137
Ga0197937_10384198	smeR	ARO:3003066	1.2	0	1.241	0	0	0	0	0	0.59	1.706	1.051	1.51
Ga0197937_103842484	arlS	ARO:3000839	0.773	0	0.799	0	0	0	0.759	0.781	1.139	1.464	1.624	1.005
Ga0197937_103842499	QnrVC4	ARO:3002801	0	1.646	0	0	0	0	0	0	1.196	1.346	1.866	1.045
Ga0197937_103854927	CRP	ARO:3000518	0	0	0	1.714	0	0	0	0	0.957	1.291	1.313	1.352
Ga0197937_103865427	bcrA	ARO:3002987	0	0	0	0	0	0	0	0	1.974	0.86	1.351	0.89
Ga0197937_10386637	vanSF	ARO:3002936	0	0	0	0	1.661	0	0.561	0	1.142	1.082	1.15	1.09
Ga0197937_10386722	tet(D)	ARO:3000168	1.924	0.557	0.994	1.209	0	0	0	0	1.418	0	0.674	1.21
Ga0197937_103873213	tet(V)	ARO:3000181	0	0	0.328	0	1.229	0	0	0	1.001	0.901	1.332	0.933
Ga0197937_10387511	mdtC	ARO:3000794	0.248	0.287	0	0.311	0.12	0	0.243	0	1.486	0.704	1.215	0.893
Ga0197937_10387514	arlR	ARO:3000838	2.328	0	0	0	0	0	0	0	1.307	0.552	0.918	1.241
Ga0197937_10387711	patA	ARO:3000024	0.668	0	0	0	0.324	0.383	0	0	1.149	1.266	1.112	1.097
Ga0197937_103882164	OprM	ARO:3000379	0	0	0.614	0	0	0	0	0	1.062	0.844	1.299	1.108
Ga0197937_10388795	Bacillus subtilis mprF	ARO:3003324	0.464	0	0.32	0	0	0	0.608	0.938	1.076	1.027	1.03	0.984
Ga0197937_103888811	OprM	ARO:3000379	1.219	0.706	0	3.065	0	0	0.599	0	1.519	1.155	1.174	0.949
Ga0197937_103888812	mexV	ARO:3003030	0	0	0	0	0.739	0	0	0	1.444	1.444	0.934	1.089
Ga0197937_103888852	sav1866	ARO:3000489	1.113	0	0.767	0.466	0.18	0.213	0.364	0.187	1.25	0.527	1.69	1.072
Ga0197937_103890410	sav1866	ARO:3000489	0.476	0	0.492	0	2.307	1.637	1.169	0	1.085	1.127	1.834	1.147
Ga0197937_103891011	acrD	ARO:3000491	0.26	0.302	0.404	0	0.252	0.149	0.639	0.526	1.105	1.233	0.935	0.922
Ga0197937_103891018	mtrR	ARO:3000817	0	0	0.712	0	0	0	0	0	1.256	1.305	1.568	0.998
Ga0197937_10389803	AAC(6')-Iw	ARO:3002567	1.841	0.998	1.359	0.767	1.537	0	1.721	1.739	0	0	0	0
Ga0197937_10389841	tap	ARO:3000343	1.185	0.741	0.975	1.183	1.348	0	0.725	0.366	0	0	0	0
Ga0197937_10389876	TriB	ARO:3003680	1.382	0.972	0.938	1.058	0.928	0	0.594	2.1	0	0	0	0
Ga0197937_10390113	pmrF	ARO:3003578	0.741	1.435	1.108	0.875	1.253	0	1.684	1.701	0	0	0	0
Ga0197937_10390174	vanSE	ARO:3002935	1.209	0.894	0.766	0.951	1.214	0	0	0	0.672	1.409	0.8	1.211
Ga0197937_10390724	pmrF	ARO:3003578	1.732	0.616	1.183	2.684	0.384	0	0	0	0	0	0	1.79
Ga0197937_103911112	mefB	ARO:3003107	1.311	1.132	0.971	1.064	0.727	0	0.977	0	0	0	0	0
Ga0197937_10391365	QnrVC5	ARO:3002802	1.432	1.067	1.581	0.845	0.212	0	0	0	0	0	0	0
Ga0197937_10391716	tetA(48)	ARO:3003980	2.17	1.765	1.121	0.996	0.428	0	0	0.968	0	0	0	0
Ga0197937_103919527	Pseudomonas aeruginosa CpxR	ARO:3004054	1.759	0.874	1.022	1.902	1.127	0	1.165	0.588	0	0	0	0
Ga0197937_10393157	mtrA	ARO:3000816	0.742	1.569	1.07	1.752	0.79	0	0	0	0	0	1.62	0
Ga0197937_103932040	mfpA	ARO:3003035	1.889	1.664	0.842	1.672	1.862	0.877	1.251	0.632	0	0	0	0
Ga0197937_10393364	oleC	ARO:3003748	0.905	1.472	0.962	0.763	0.765	0	0	1.038	0	0	0	0
Ga0197937_103937810	catB2	ARO:3002675	1.868	1.468	1.129	0.661	1.879	0	0	0	0	0	0	0
Ga0197937_103938021	vanXB	ARO:3002950	2.031	1.346	0.944	1.243	0.356	0	2.392	0	0	0	0	0
Ga0197937_10394275	vanI	ARO:3003723	0.793	1.027	1.065	1.143	0.677	0	1.4	1.415	0	0	0	0
Ga0197937_10394513	arlR	ARO:3000838	1.722	1.555	1.501	2.032	0.679	0	0	0	0	0	0	1.186
Ga0197937_103945613	oleI	ARO:3000866	0.947	0.449	1.412	1.769	0.887	0	1.254	0.633	0	0	0	0
Ga0197937_10394567	tetB(48)	ARO:3003981	1.392	0.849	1.052	2.465	1.03	0	0.922	3.727	0	0	0	0
Ga0197937_10394721	patB	ARO:3000025	0	0	0	0	1.12	0.997	1.128	1.441	0.774	0	0.815	1.737
Ga0197937_10395533	AAC(6')-Ib-cr	ARO:3002547	0	0	0	1.057	1.899	1.844	1.275	1.287	0.875	0	0.691	0.536
Ga0197937_10395601	sav1866	ARO:3000489	0	0	0.546	0	0.936	1.206	0.925	1.23	0.523	1.353	1.179	1.737
Ga0197937_103969612	evgA	ARO:3000832	1.469	1.626	2.496	0.825	1.812	1.4	3.733	1.708	2.05	0	0.719	2.091
Ga0197937_10397297	macB	ARO:3000535	0	0	0.311	0	1.312	0.995	2.415	1.65	1.361	0	1.014	1.561
Ga0197937_10397571	vanRB	ARO:3002921	0	0	0	0	1.231	0.688	1.209	0.901	0.511	0.578	0.358	0.625
Ga0197937_10397996	DHA-6	ARO:3002135	0	0	0	0	0.934	1.463	1.731	1.553	0.528	0.798	1.452	0.431
Ga0197937_10398072	patB	ARO:3000025	0	0	0.357	0	1.13	1.189	1.636	1.551	0.977	0.885	1.302	1.076
Ga0197937_10399635	tet(D)	ARO:3000168	0	0	0	0	0.44	1.122	0.997	1.744	0.57	0	1.121	0.838
Ga0197937_10399756	oleC	ARO:3003748	0	0	0	0	1.575	0.904	1.298	0.524	0.742	1.345	0.469	1.09
Ga0197937_10399833	vanHB	ARO:3002943	0	0	0.497	0	2.23	1.306	1.685	1.28	0.68	1.233	1.05	1.665
Ga0197937_10400183	Bifidobacterium ileS conferring resistance to mupirocin	ARO:3003730	0.87	0.963	2.341	0.978	1.952	1.264	1.695	1.349	1.248	0.764	1.089	0.867
Ga0197937_104024117	mtrR	ARO:3000817	0	0	0	0	1.093	0.84	1.239	2.111	2.079	1.712	1.459	0.925
Ga0197937_10402417	vatA	ARO:3002840	0	0	0	0	0.911	1.416	1.927	1.333	0.189	0	1.127	0.694
Ga0197937_10405888	cmlR	ARO:3002690	0.899	0.538	0.496	0.444	0.952	1.167	1.214	1.09	1.554	0.844	1.159	1.152
Ga0197937_10406884	oleC	ARO:3003748	0	0.236	0	0.488	0.761	0.9	0.494	1.129	1.004	1.589	1.054	1.184
Ga0197937_10407251	evgA	ARO:3000832	1.183	1.698	1.739	1.17	0	0.148	0.473	0.328	1.443	0.634	0.153	0.28
Ga0197937_104075029	cmlR	ARO:3002690	0	0.588	0.904	0	1.657	1.381	1.353	0.937	0.25	0.659	1.061	1.038
Ga0197937_10407542	vanSN	ARO:3002940	0.979	0.984	1.511	1.162	0.566	0.418	0.881	0.936	0.478	0.945	0.387	0.678
Ga0197937_104079111	Streptomyces rishiriensis parY mutant conferring resistance to aminocoumarin	ARO:3003318	0.36	1.724	0.662	0.891	1.527	0.976	1.226	1.099	0.733	0.58	0.782	0.913
Ga0197937_10408654	tetA(48)	ARO:3003980	0.601	0.969	0.662	0.445	1.041	1.107	1.216	1.139	0.549	0	0.838	1.054
Ga0197937_10408693	tetA(48)	ARO:3003980	2.396	2.063	1.849	1.777	1.661	1.498	1.653	1.519	1.315	0.963	1.136	1.149
Ga0197937_10409563	oleB	ARO:3003036	0.941	1.238	1.038	1.163	0.816	0.834	0.659	0.88	1.531	0.505	0.899	0.99
Ga0197937_10411413	vanHA	ARO:3002942	0.579	0.83	0	0.429	2.173	0.867	1.215	0.992	1.412	1.629	1.021	0.887
Ga0197937_10411578	smeR	ARO:3003066	0.384	0	0.846	0	1.772	1.12	1.151	1.036	0.702	0	1.252	1.005
Ga0197937_10413333	tolC	ARO:3000237	0	0	0	0	0.575	0.574	1.088	0.838	1.069	1.243	1.218	0.952
Ga0197937_104134828	patB	ARO:3000025	1.112	1.842	1.809	1.274	0.68	0.301	1.407	1.761	1.057	0.979	1.097	1.051
Ga0197937_10413696	AAC(6')-If	ARO:3002553	0	0	0	0	0.893	0	0.925	1.157	1.068	1.287	1.049	0.872
Ga0197937_104145211	vanRE	ARO:3002924	0	0	0.791	0	0.726	0.527	0.923	1.925	1.222	1.182	1.163	1.201
Ga0197937_10414529	CRP	ARO:3000518	0	0	0	0	0.435	0.992	0.651	0	0.905	1.343	0.766	1.146
Ga0197937_10415106	evgA	ARO:3000832	0	0	0	0	1.298	0.545	1.034	1.195	1.185	0.591	1.053	1.006
Ga0197937_104153715	bcrA	ARO:3002987	1.136	1.128	1.385	1.3	1.214	0.923	1.346	2.022	1.076	1.142	0.992	0.959
Ga0197937_104155521	CRP	ARO:3000518	0	0	0.855	0	1.714	2.281	0.582	0	1.305	1.323	1.383	1.414
Ga0197937_10415753	oleC	ARO:3003748	2.684	1.333	2.864	1.537	1.298	3.818	1.67	3.186	1.162	0.97	1.293	1.167
Ga0197937_10415813	vanSI	ARO:3003726	0	2.069	0.907	0	0.818	0.484	0.564	0.353	1.005	0.842	1.307	1.095
Ga0197937_10416125	msbA	ARO:3003950	0	0	0.646	0	0.89	0.431	1.037	0.944	1.245	1.049	0.879	1.065
Ga0197937_104164024	pmrE	ARO:3003577	1.439	3.573	1.973	1.236	0.549	0.585	1.023	0.427	1.143	1.243	1.048	1.205
Ga0197937_104168018	adeF	ARO:3000777	0	0	0.466	0	0.739	0.621	1.222	0.453	1.236	1.752	1.198	1.058
Ga0197937_10417572	smeR	ARO:3003066	0	0	0	0	1.26	0	1.38	0	1.243	1.052	1.011	0.926
Ga0197937_10417871	oleC	ARO:3003748	1.97	1.305	4.405	2.256	1.605	1.068	1.401	0.78	0.967	1.28	1.56	0.894
Ga0197937_104178710	TaeA	ARO:3003986	1.396	2.22	2.214	0.959	1.45	1.135	1.424	1.658	1.098	1.404	1.164	1.077
Ga0197937_104184213	vanG	ARO:3002909	0.928	0.999	1.339	0.859	0.685	1.033	0.916	0	0.832	0.348	0	0
Ga0197937_10418624	efmA	ARO:3003954	1.083	0.938	1.235	1.123	0	0	0	0	1.325	1.384	0.708	0
Ga0197937_104186932	Streptomyces cinnamoneus EF-Tu mutants conferring resistance to elfamycin	ARO:3003359	1.005	1.05	0.894	1.178	0.299	0	0	0	1.163	0.911	0	0
Ga0197937_104188427	oleC	ARO:3003748	1.319	1.251	1.148	1.308	0.759	0	0	0	0	0.257	1.576	0
Ga0197937_10418848	mexL	ARO:3003710	1.069	1.023	1.347	0.625	1.5	0	0	0	0.583	0.304	0	0
Ga0197937_10418952	vanRF	ARO:3002925	1.067	1.161	1.077	1.241	1.786	0	0	1.282	0.496	0	0	0
Ga0197937_104195611	arlR	ARO:3000838	0.88	0.978	1.321	0.825	0.535	0	0	0	0	0.542	0	1.391
Ga0197937_10420295	oleC	ARO:3003748	1.26	0.901	1.141	0.928	1.337	0	0	0	0.325	0.848	0	0
Ga0197937_10420425	bcrA	ARO:3002987	0.931	1.108	1.006	0.993	1.192	0	0	0	1.39	3.144	0.742	1.24
Ga0197937_10420427	bcrA	ARO:3002987	1.184	0.971	1.243	1.004	0.473	0	0	0	1.149	0	0	2.462
Ga0197937_10420773	NDM-6	ARO:3002356	1.147	1.221	1.063	1.172	0.257	0	0	0	2	1.827	0	0
Ga0197937_10420964	vanSL	ARO:3002938	0.992	1.051	1.056	1.053	0.904	0	0	0	0.439	0.765	0	0
Ga0197937_104210112	bcrA	ARO:3002987	1.093	1.037	1.103	1.042	0.575	0	0	0	1.536	1.895	0	0
Ga0197937_10421164	arlR	ARO:3000838	1.096	0.804	0.961	1.171	0.542	0	0	0	1.316	0.275	1.687	1.41
Ga0197937_10421387	smeR	ARO:3003066	1.263	1.112	1.01	0.962	0.542	0	0	0	0.526	0.55	0	0
Ga0197937_104217014	msrB	ARO:3002818	1.183	1.131	0.96	1.071	1.125	0	0	0	0.729	0.761	0	0
Ga0197937_10422359	LRA-5	ARO:3002483	0.968	1.032	1.094	0.987	0.819	0	0	0.257	1.193	0.83	0	0
Ga0197937_10422485	tetA(48)	ARO:3003980	1.115	1.048	1.206	0.945	0.471	0	0	0	0.458	0.478	0	0
Ga0197937_104226319	bcrA	ARO:3002987	1.137	1.05	1.055	0.933	1.382	0	0	0.868	0.839	0.175	0	0
Ga0197937_10422812	sav1866	ARO:3000489	1.012	1.012	1.047	1.229	0.949	0.636	1.129	0	0.615	0.428	0	0
Ga0197937_10424443	tap	ARO:3000343	0	0	0	0	1.292	1.259	0.663	1.127	0.696	0	1.2	1.277
Ga0197937_10424854	kdpE	ARO:3003841	0	0	0	0	1.676	1.143	1.153	1.072	0	0.704	1.757	2.089
Ga0197937_10426558	vanKI	ARO:3003727	0	0	0.793	0.978	1.349	1.532	1.323	1.655	0	0.397	1.038	1.196
Ga0197937_10426623	fexA	ARO:3002704	0	0	0	0	0.849	1.123	1.096	0.869	0.943	1.213	0.96	1.168
Ga0197937_10426692	lrfA	ARO:3003967	0	0	0	0	0.966	1.289	0.977	0.836	0.561	1.082	0.882	0.922
Ga0197937_10427151	vanRM	ARO:3002928	0	0	0	0	1.026	0.898	1.241	0.848	0	2.442	0.828	0.757
Ga0197937_10427181	vanSO	ARO:3002941	0	0	0	0	1.17	0.865	1.444	0.978	0.707	0	1.247	1.284
Ga0197937_10427284	optrA	ARO:3003746	0	0	0	0	1.482	1.26	2.007	1.542	0	2.258	1.253	1.499
Ga0197937_10427823	mexL	ARO:3003710	0	0	0.584	0	1.578	1.455	1.454	1.52	2.428	0	1.541	1.451
Ga0197937_10427893	MuxB	ARO:3004074	0	0	0.42	0	0.972	1.099	0.962	1.253	0.218	1.052	1.088	1.006
Ga0197937_10428017	tetA(48)	ARO:3003980	1.646	1.72	1.503	0.926	0.817	0.973	0.574	0.961	0.78	0.753	0.939	0.933
Ga0197937_10428275	dfrA26	ARO:3002857	0	0	0	0	1.258	1.166	0.892	1.287	1.49	3.592	1.68	1.622
Ga0197937_10428623	emrR	ARO:3000516	0	0	0	0	0.781	0.566	2.047	1.374	0	0	0.731	0.659
Ga0197937_10429212	baeR	ARO:3000828	0	0	0	0	0.645	1.031	1.183	1.393	1.317	0	1.235	1.068
Ga0197937_10429285	bcrA	ARO:3002987	0	0	0.305	0	0.834	0.821	0.999	1.463	0.633	0	0.936	0.797
Ga0197937_10429322	evgA	ARO:3000832	0	0	0	0	0.935	1.325	1.409	0.936	0	0	0.833	0.951
Ga0197937_10429601	efrA	ARO:3003948	0	0	0	0	1.264	0.878	0.915	1.007	0	0	1.115	0.946
Ga0197937_10429824	mtrR	ARO:3000817	0	0	0	0	0.962	0.821	1.431	1.388	0	0.704	1.232	1.372
Ga0197937_10430176	efmA	ARO:3003954	0	0	0	0	1.176	0.892	1.312	0.773	0	0.942	1.086	0.653
Ga0197937_10430712	vanTrL	ARO:3002974	0	0	0	0	1.199	1.36	0.883	0.934	0	0.745	1.193	0.989
Ga0197937_10430733	pmrF	ARO:3003578	0	0	0	0	1.275	0.792	1.404	1.139	0	0	1.284	1.331
Ga0197937_10431491	CRP	ARO:3000518	0	0	0	0	1.102	1.5	1.35	1.438	0	0	1.163	1.059
Ga0197937_10432192	efrA	ARO:3003948	0	0	0.833	0.513	1.052	0.719	1.201	0.971	0.865	0.834	1.303	1.422
Ga0197937_10432342	sul3	ARO:3000413	0	0	1.348	0	1.308	1.073	1.525	1.552	0	0	1.132	0.976
Ga0197937_10432513	vanKI	ARO:3003727	0	0	0.973	0	1.228	1.136	0.962	1.156	0	0	0.9	0.69
Ga0197937_10435291	vanSI	ARO:3003726	0	0	0	0	1.23	1.168	0.623	1.349	1.089	0.9	0.887	0.818
Ga0197937_10435301	optrA	ARO:3003746	0	0	0	0	1.378	1.102	2.508	1.086	0.943	0.591	0.954	1.015
Ga0197937_10436581	AAC(6')-34	ARO:3003989	0	0	0	0	0.857	0.872	0	1.603	1.392	0.873	1.457	0.977
Ga0197937_10437826	tet(D)	ARO:3000168	0	0	0	0	0.985	1.251	1.947	2.107	1.16	2.008	1.429	1.005
Ga0197937_10438162	arlR	ARO:3000838	0	0	0	0	1.299	1.251	0.802	1.909	1.088	0.331	1.177	1.026
Ga0197937_10438714	vanRF	ARO:3002925	0	0	0	0	1.222	1.102	0	3.216	1.527	1.149	0.852	0.772
Ga0197937_10438901	arlR	ARO:3000838	0	0	0	0	1.654	1.143	1.114	1.287	0.733	1.532	1.023	1.012
Ga0197937_10439192	tsnr	ARO:3003060	0	0	0	0	1.489	1.04	2.298	1.194	0.831	0	0.844	0.924
Ga0197937_10439553	evgA	ARO:3000832	0	0	0	0	0.865	0.995	2.136	1.295	1.264	0.705	1.019	0.766
Ga0197937_10439721	adeC	ARO:3003811	0	0	0	0	1.498	1.172	0.897	1.553	0.792	1.479	1.152	0.803
Ga0197937_10439912	tet(C)	ARO:3000167	0	0	0	0	0.449	1.19	0.888	1.73	0.803	1.099	1.263	0.933
Ga0197937_10441113	pgpB	ARO:3003920	0	0	0	0	1.528	0.985	0.888	0.384	1.204	1.831	1.263	1.169
Ga0197937_10441452	cdeA	ARO:3003835	0	0	0	0	1.426	1.127	1.761	1.695	1.223	0.807	0.736	1.009
Ga0197937_10441511	OprZ	ARO:3004142	0	0	0	0	1.519	1.099	0	1.333	0.933	1.27	1.095	0.904
Ga0197937_10442098	vanSF	ARO:3002936	0	0	0	0	0.931	1.045	2.068	1.393	1.36	0.379	1.033	0.987
Ga0197937_10442232	adeF	ARO:3000777	0	0	0	0	0.668	0.882	0	1.19	1.288	1.588	0.505	0.965
Ga0197937_10442244	evgA	ARO:3000832	0	0	0	0	1.243	0.871	1.117	1.209	1.102	1.843	1.486	0.735
Ga0197937_10442292	vanSF	ARO:3002936	0	0	0	0	1.382	0.843	1.3	1.266	1.069	1.341	0.626	2.252
Ga0197937_10442321	adeS	ARO:3000549	0.498	1.11	1.472	1.14	0.029	0.146	0.283	0.368	0.57	0	0	0.171
Ga0197937_10442544	smeC	ARO:3003053	0	0	0	0	0.511	1.099	1.261	0.91	1.417	1.561	1.582	1.087
Ga0197937_10442545	patB	ARO:3000025	0	0	0	0	2.255	1.141	0.711	1.129	1.656	2.346	1.022	0.91
Ga0197937_10442882	vanSI	ARO:3003726	0	0	0	0	1.439	1.161	0.697	0.664	0.917	1.955	1.202	0.917
Ga0197937_10442981	tet(V)	ARO:3000181	0	0	0	0	1.373	0.904	0.875	1.137	1.097	1.083	1.084	1.092
Ga0197937_10442992	vanA	ARO:3000010	0	0	0	0	0.89	1.189	1.721	1.324	1.037	0.631	0.877	1.021
Ga0197937_10442993	vanD	ARO:3000005	0	0	0	0	1.337	1.247	1.223	1.165	1.166	2.422	0.965	1.735
Ga0197937_10443652	macB	ARO:3000535	0	0	0	0	1.168	1.136	1.282	1.295	1.019	0.353	1.412	1.16
Ga0197937_10443811	msbA	ARO:3003950	0	0	0	0	1.212	0.863	0.46	1.595	1.312	1.646	0.789	1.779
Ga0197937_10444131	patB	ARO:3000025	0	0	0	0	1.277	1.056	0.485	1.261	0.618	0.2	0.98	0.852
Ga0197937_10444242	Erm(30)	ARO:3001265	0	0	0	0	0.95	1.198	0	0.313	1.069	0.894	1.193	0.938
Ga0197937_10444272	adeS	ARO:3000549	0	0	0.213	0	1.22	0.851	0.369	0.799	0.971	0.913	1.241	0.942
Ga0197937_10444348	AAC(6')-If	ARO:3002553	0	0	0	0	0.837	1.221	1.182	1.023	0.777	0	0.705	1.199
Ga0197937_10444451	cmlR	ARO:3002690	0	0	0	0	1.77	1.282	0.714	1.391	0.983	0.147	1.588	2.737
Ga0197937_10444874	evgA	ARO:3000832	0	0	0	0	1.178	1.05	1.247	1.979	1.162	1.029	1.564	1.155
Ga0197937_10445221	vanSL	ARO:3002938	0	0	0	0	0.693	0.947	1.426	2.47	0.68	1.177	0.602	1.617
Ga0197937_10445392	bcrA	ARO:3002987	0	0	0	0	1.535	1.596	1.197	0.518	1.509	0.659	1.319	2.138
Ga0197937_10446782	pmrE	ARO:3003577	1.026	1.019	1.027	1.01	0.942	0.717	0.878	0.552	0.762	0	0.255	0.747
Ga0197937_104481742	tetA(48)	ARO:3003980	1.091	1.219	1.151	1.181	2.486	0.41	1.24	1.106	0.722	0	0.512	0.985
Ga0197937_104482615	sav1866	ARO:3000489	1.359	0.944	0.997	1.321	1.597	1.688	1.426	1.906	1.164	1.289	0.501	1.425
Ga0197937_10449991	vanRF	ARO:3002925	1.275	1.209	0.962	1.269	0.873	1.03	0.953	3.884	0.639	0	0.321	1.02
Ga0197937_104545320	oleC	ARO:3003748	1.442	1.131	1.083	1.251	0.839	0.706	0.798	0.939	0.977	0.807	0.576	0.593
Ga0197937_10454777	vanSO	ARO:3002941	1.171	0.991	1.077	1.101	0.978	0.944	1.054	0.944	0.954	0.98	0.888	0.938
Ga0197937_10456171	lrfA	ARO:3003967	1.151	0.88	0.946	1.091	1.061	0.895	0.913	0.842	1.164	1.184	1.095	1.057
Ga0197937_10457821	Streptomyces cinnamoneus EF-Tu mutants conferring resistance to elfamycin	ARO:3003359	1.089	0.911	1.059	0.958	1.42	1.254	1.221	1.141	1.133	1.457	1.06	0.819
Ga0197937_10458201	sav1866	ARO:3000489	1.905	0.83	1.935	0.843	2.062	1.573	1.892	1.41	1.356	1.135	0.578	1.185
Ga0197937_10458822	evgA	ARO:3000832	0	0.392	0.286	0	0.443	1.486	0	0	1.989	0.624	1.489	1.399
Ga0197937_10459575	NmcR	ARO:3003665	2.838	3.337	3.851	2.118	1.571	1.318	0.865	2.024	1.411	1.44	0.836	1.588
Ga0197937_10460901	tet(Y)	ARO:3000182	2.474	3.879	2.827	2.188	0.974	2.042	0.894	1.307	2.49	1.059	1.126	1.055
Ga0197937_10461662	adeL	ARO:3000620	2.052	2.682	3.518	2.496	2.121	1.27	0.278	1.952	2.872	1.353	1.146	1.395
Ga0197937_10462142	smeS	ARO:3003067	0	0.19	0.276	2.247	0.429	0.719	0.786	0.46	1.229	1.045	0.841	1.296
Ga0197937_10463881	Burkholderia pseudomallei Omp38	ARO:3004123	4.632	7.022	6.706	2.459	2.188	0.459	0.251	1.469	10.167	0.225	0.268	1.161
Ga0197937_10464133	patA	ARO:3000024	1.397	3.103	3.459	2.78	1.237	1.038	0.378	0.886	1.44	1.478	1.502	1.582
Ga0197937_10464253	tetA(48)	ARO:3003980	0.917	1.438	1.048	0.608	0	0	0	0.436	0.81	0.74	1.024	0.367
Ga0197937_10464279	vanSM	ARO:3002939	0.917	0.959	1.398	1.15	0.632	0.606	1.077	1.648	0.901	0.923	0.898	0.978
Ga0197937_10464594	bcrA	ARO:3002987	0.399	1.878	2.738	1.854	0.707	0	0.324	0	2.911	1.226	1.288	1.309
Ga0197937_10465983	bcrA	ARO:3002987	2.273	1.782	2.338	3.016	0	1.688	0.739	0.865	1.306	1.254	1.072	1.345
Ga0197937_10466322	optrA	ARO:3003746	0	0	0.539	0	0	0.701	0.255	2.392	1.25	1.129	1.834	0.553
Ga0197937_10466576	mexL	ARO:3003710	1.787	0.35	1.277	0.296	0	0	0.726	0	1.086	1	1.331	1.608
Ga0197937_10466662	evgA	ARO:3000832	0	0	0	0.642	0.857	1.078	1.966	0.921	1.176	0.932	1.261	1.238
Ga0197937_10466717	tet34	ARO:3002870	2.4	3.293	2.743	2.389	1.063	1.337	1.463	2.854	1.193	0.968	0.819	1.199
Ga0197937_10467324	bcrA	ARO:3002987	0	0.227	0	0.385	0	0.431	0.236	1.104	1.346	0.83	1.116	0.858
Ga0197937_10467396	arlR	ARO:3000838	2.706	1.273	0	2.514	0	0	0	0	2.99	0.845	1.612	1.471
Ga0197937_10467462	Streptomyces cinnamoneus EF-Tu mutants conferring resistance to elfamycin	ARO:3003359	2.049	2.811	3.659	0.51	11.115	6.468	6.868	7.308	0.283	3.892	5.021	4.423
Ga0197937_10467763	vanRB	ARO:3002921	0.85	0.333	2.429	1.128	1.506	1.579	2.073	1.213	1.033	0.951	1.108	0.952
Ga0197937_10468194	mecA	ARO:3000617	1.817	0.712	1.661	1.085	1.287	1.619	1.772	1.728	1.284	1.012	0.812	0.813
Ga0197937_10470422	evgA	ARO:3000832	0	0	0	0	1.144	1.405	0.95	2.056	1.322	0.815	0.681	0.793
Ga0197937_10471635	bcrA	ARO:3002987	0	0	0	0	0.528	0.741	1.23	1.486	2.093	1.612	2.049	0.772
Ga0197937_10472711	Listeria monocytogenes mprF	ARO:3003770	0	0	0	0	1.117	1.371	1.079	0.838	0.387	2.227	1.224	0.69
Ga0197937_10473753	tet(D)	ARO:3000168	1.698	0	0	0	1.142	1.558	1.264	0.833	0	0	0.363	0.487
Ga0197937_10474121	optrA	ARO:3003746	0	0	0	0	1.144	1.405	1.468	0.358	0.661	0.407	0.273	0.671
Ga0197937_10475062	vanRF	ARO:3002925	0	0	0	0	1.6	1.241	1.678	1.264	2.044	0.36	1.565	0.808
Ga0197937_10475973	tetA(48)	ARO:3003980	0	0	0	0	0.807	1.101	1.218	1.513	1.554	0.766	1.538	0.745
Ga0197937_10477473	SAT-3	ARO:3002898	0	0	0	0	0.857	1.263	1.242	1.286	3.566	1.832	0.368	0.987
Ga0197937_10478312	cmlR	ARO:3002690	0	0	0	0	0.785	0.551	1.151	0.841	1.166	1.278	0.641	1.482
Ga0197937_10479285	bcrA	ARO:3002987	1.231	0.708	1.849	0.359	1.287	13.553	0.333	1.035	0.797	0	0.46	0.735
Ga0197937_10480353	bcrA	ARO:3002987	2.059	1.184	2.063	1.203	1.154	2.079	1.463	0.866	1.334	1.315	0.99	0.935
Ga0197937_10480372	evgA	ARO:3000832	0	0	0	0	1.605	1.391	1.967	1.151	2.291	1.614	0.945	0.966
Ga0197937_10480681	vanHA	ARO:3002942	0	0	0	0	1.127	2.462	0.964	1.409	1.303	1.071	0.537	1.723
Ga0197937_10481394	mexN	ARO:3003705	0	0	0.219	0.127	1.222	1.561	1.432	1.467	1.695	1.184	1.095	1.095
Ga0197937_10482982	cmlR	ARO:3002690	0	0	0	0	0.987	0.511	0.941	1.267	0.721	1.777	1.114	0.898
Ga0197937_10483011	cmlR	ARO:3002690	0	0	0	0	1.741	1.517	1.119	0.895	0.389	0	0.883	0.898
Ga0197937_10483191	dfrA26	ARO:3002857	0	0	0	0	0.425	1.565	0.962	1.095	0.368	0	0.759	0.883
Ga0197937_10483192	dfrE	ARO:3002875	0	0	0	0	1.376	2.197	0.81	1.613	1.193	0.588	0.885	1.364
Ga0197937_10484531	cmlR	ARO:3002690	0	0	0	0	1.293	1.2	1.038	0.872	0.956	0.88	1.139	0.746
Ga0197937_10484862	patA	ARO:3000024	0	0	0	0.61	1.684	0.687	1.262	1.416	1.147	1.574	1.541	1.36
Ga0197937_10485783	evgA	ARO:3000832	0	0	0	0	1.49	0.957	1.942	2.087	1.202	1.045	1.97	1.328
Ga0197937_10485792	optrA	ARO:3003746	0	0	0	0	1.123	0.841	1.095	0.839	1.072	0.894	1.51	0.873
Ga0197937_10485854	cphA4	ARO:3003100	0	0.468	0	0	0.903	0.609	1.238	1.695	1.219	1.407	1.62	1.526
Ga0197937_10487162	cmlR	ARO:3002690	0	0	0	0.667	1.379	1.227	1.281	1.11	0.971	1.058	1.358	0.972
Ga0197937_10487554	evgA	ARO:3000832	0	0	0	0	1.202	0.901	1.282	0.86	1.222	1.498	1.226	1.393
Ga0197937_10487712	Streptomyces rishiriensis parY mutant conferring resistance to aminocoumarin	ARO:3003318	0.394	0	0	0.405	1.052	1.076	1.131	1.131	0.961	1.345	1.273	1.101
Ga0197937_10487961	vanSN	ARO:3002940	0	0	0	0	0.957	0.877	1.208	1.247	1.051	1.246	0.719	1.125
Ga0197937_10488231	tetQ	ARO:3000191	0.459	0	0	0	0.876	1.448	1.291	1.318	1.083	1.295	1.463	1.197
Ga0197937_10488451	cmlR	ARO:3002690	0	0	0	0.481	1.327	1.624	1.023	0.944	1.009	0.875	1.257	1.025
Ga0197937_10488674	mecB	ARO:3003440	0	0.454	0.224	0.412	1.422	0.801	1.032	1.201	1.062	1.275	1.406	1.225
Ga0197937_10491491	optrA	ARO:3003746	0	0	0	0	1.48	1.019	1.276	1.333	1.018	1.449	1.589	1.396
Ga0197937_10491992	mexJ	ARO:3003692	0	0.804	1.192	0.73	0.814	1.27	0.85	0.803	1.1	1.364	1.456	1.33
Ga0197937_10492004	vanSC	ARO:3002933	0	0.54	0	0.327	1.128	1.372	1.048	1.284	1.185	1.212	1.29	1.082
Ga0197937_10492803	vanRI	ARO:3003728	0	0	0	0	0.616	0.949	1.351	0.966	1.252	1.745	1.131	1.333
Ga0197937_10493061	CRP	ARO:3000518	0	0	0	0	1.788	0.985	1.028	0.954	1.091	1.194	1.777	0.9
Ga0197937_10494315	mexK	ARO:3003693	0.262	0.296	0.293	0.538	0.728	0.991	1.167	1.032	1.021	1.125	1.025	0.969
Ga0197937_10494702	adeK	ARO:3000782	0	0	0	0.575	1.037	1.529	1.373	1.18	1.081	1.169	0.968	1.161
Ga0197937_10496552	SAT-3	ARO:3002898	0	0	0	2.087	0	0	0	0.827	1.711	1.499	1.02	0.78
Ga0197937_104965550	bcrA	ARO:3002987	0	0	0	0	0	0.748	4.093	0.466	1.446	1.114	0.982	1.495
Ga0197937_104975511	arlR	ARO:3000838	0	0	0	0	0	0	1.676	0	0.658	1.258	1.186	0.96
Ga0197937_104977714	PER-6	ARO:3002368	0	0	0.786	0	0	0	0	0	1.537	1.032	1.047	0.721
Ga0197937_10498115	vanRB	ARO:3002921	0	0	0	0	0	2.125	0	1.324	2.056	1.228	1.136	2.375
Ga0197937_10498435	sav1866	ARO:3000489	0	0	0.453	0	1.407	1.569	0.43	0	1.897	1.008	1.177	0.785
Ga0197937_10498581	tetT	ARO:3000193	1.177	0	3.74	0	3.872	2.776	2.28	3.748	1.044	1.652	0.911	1.415
Ga0197937_104988514	patA	ARO:3000024	0	0	1.178	0	0	0.765	0	0	1.809	0.956	1.014	1.62
Ga0197937_104988813	Streptomyces rishiriensis parY mutant conferring resistance to aminocoumarin	ARO:3003318	1.354	1.066	1.638	0.837	0.848	0.355	3.69	1.105	1.258	1.13	1.031	1.002
Ga0197937_104989612	dfrA3	ARO:3003105	0	0	0	0	0	0	1.561	0	1.379	1.172	0.882	1.006
Ga0197937_104989616	tsnr	ARO:3003060	0	0	0	0	0	1.417	0	0	1.523	1.164	0.939	1.333
Ga0197937_10499116	evgA	ARO:3000832	0	0	0	0	1.345	0	1.232	0	1.814	1.329	1.287	0.265
Ga0197937_104991950	vanRE	ARO:3002924	0	0	0.543	1.48	0	0.47	0	0.586	2.426	1.135	1.164	2.102
Ga0197937_10499231	vatA	ARO:3002840	0	0	0	0	0	0	0	0	2.132	1.092	0.514	1.111
Ga0197937_10499362	Mycobacterium tuberculosis intrinsic murA conferring resistance to fosfomycin	ARO:3003784	0	0	0	0	0	1.313	2.876	0.654	2.032	1.147	1.093	1.545
Ga0197937_104994122	vatF	ARO:3003744	0	0	0	0	0	0.652	0	0	1.261	1.273	1.199	0.767
Ga0197937_104994129	ACC-4	ARO:3001818	0	0	0	0	0	1.114	0.488	0.278	1.724	0.904	1.128	0.682
Ga0197937_10500103	vanSL	ARO:3002938	0.324	0	0.147	0	0	0	0	0	1.15	0.988	0.936	1.468
Ga0197937_105007312	bcrA	ARO:3002987	0	0	0	0	0.542	0.907	0	0	1.462	0.792	1.072	1.494
Ga0197937_10501995	arlR	ARO:3000838	0.182	0	1.043	1.075	1.253	1.238	1.134	1.013	0.184	0.775	0.41	0.771
Ga0197937_10505737	tetA(48)	ARO:3003980	1.144	0.391	1.249	1.259	0	0	0	0	0	0	0	0
Ga0197937_10506151	dfrA3	ARO:3003105	0.739	2.218	0.834	1.672	0	0	0	0	0.827	1.977	0	0
Ga0197937_10508174	bcrA	ARO:3002987	1.334	1.416	1.027	1.258	0	0	0	0	0	0	0	0.843
Ga0197937_10508732	oleC	ARO:3003748	0.759	1.151	0.909	1.114	1.612	0.833	2.886	1.265	0.944	0	1.988	2.877
Ga0197937_10508803	pmrF	ARO:3003578	1.073	1.269	0.991	1.079	0	0.707	0	0	0	0	0	0
Ga0197937_10515032	CRP	ARO:3000518	1.462	2.303	0.953	0.848	3.224	2.222	3.299	3.373	5.035	0	5.963	0
Ga0197937_10516633	vanHF	ARO:3002945	1.283	0.973	1.245	0.672	0	0.705	0	0	0	0	0	0
Ga0197937_10519292	mdtA	ARO:3000792	1.496	0.898	0.827	0.968	0.811	0	0.359	0	1.123	0	1.12	1.024
Ga0197937_10519632	vanRI	ARO:3003728	0	0	1.384	0	4.071	1.708	5.414	2.997	1.41	1.671	2.5	0.241
Ga0197937_105210085	vanSF	ARO:3002936	0.806	0	0	1.043	0	0	0	0	0.908	0.538	1.609	1.023
Ga0197937_10521642	oleC	ARO:3003748	1.809	1.026	0.97	0.846	1.63	0	0.513	0.837	0.319	0	0.338	0
Ga0197937_10522373	oleC	ARO:3003748	0	0.121	2.54	0.901	1.149	1.366	2.169	0.885	0.45	0	0	0
Ga0197937_10522592	tetA(48)	ARO:3003980	0.682	0.258	1.115	0.794	0.41	1.948	1.289	1.473	0.214	0	0	0
Ga0197937_105241510	arlR	ARO:3000838	1.734	0.983	1.594	1.297	0	0	0	0.401	0.816	0	0.648	0
Ga0197937_10524422	mtrR	ARO:3000817	1.224	1.542	1.25	0.916	0.735	0	0	0.755	0	0	0	0
Ga0197937_10524843	sav1866	ARO:3000489	0.655	1.164	1.071	1.18	0	0.312	0.372	0.404	0.206	0.417	0	0
Ga0197937_10524894	bcrA	ARO:3002987	1.242	0.939	1.332	1.136	0	0	0.352	0	0.877	0	0	0
Ga0197937_105260415	tetA(48)	ARO:3003980	0.468	1.343	1.576	1.419	0.421	0.334	0	1.73	0	0	0	0
Ga0197937_10526765	pmrF	ARO:3003578	1.5	1.19	0.459	1.268	1.351	0	0.567	0	0.235	0	0	0
Ga0197937_10526791	mdsA	ARO:3000789	0.938	1.17	1.006	1.131	0.845	0	2.658	0.217	0.11	0	0	0
Ga0197937_10526967	Bifidobacterium ileS conferring resistance to mupirocin	ARO:3003730	1.668	1.009	1.278	1.144	2.179	0.833	1.229	1.234	3.414	0.637	1.123	2.595
Ga0197937_105272115	oleC	ARO:3003748	2.913	0.661	1.53	1.488	0	0.594	0	1.54	0	0	0	0
Ga0197937_10528512	bcrA	ARO:3002987	2.023	0.415	2.125	0.649	0.521	2.063	1.638	1.604	0.408	0	0	0
Ga0197937_10529902	vanSC	ARO:3002933	0.882	0.813	0.972	0.909	0.953	1.259	1.4	0.979	0.332	0	0	0
Ga0197937_10530382	vanSA	ARO:3002931	0.939	1.128	0.895	1.067	0.282	0	0.473	0.289	0	0	0.312	0.325
Ga0197937_105307113	bcrA	ARO:3002987	0	0.391	0.681	0	1.037	1.026	0.925	1.348	1.125	1.217	0.732	1.054
Ga0197937_10532202	cmlR	ARO:3002690	0.514	0.507	0.221	0	1.005	1.089	1.275	0.875	1.008	1.053	1.521	0.735
Ga0197937_10532699	tsnr	ARO:3003060	1.387	0	0	0	1.176	1.306	1.214	2.082	0.96	0	1.025	1.322
Ga0197937_105327914	vanSF	ARO:3002936	0	0.673	0	0	0.994	1.071	1.759	0.865	1.011	0.233	0.505	0.708
Ga0197937_105329530	arlR	ARO:3000838	0	0	0	0	1.09	1.72	1.147	1.012	1.274	0	2.908	2.03
Ga0197937_10533231	cmlR	ARO:3002690	0.551	0	0	0.545	1.043	1.427	1.286	1.269	1.234	0.847	1.936	1.203
Ga0197937_105333253	OprZ	ARO:3004142	0	0	0	0	1.066	2.305	0.816	1.008	1.002	0.573	0.931	1.235
Ga0197937_10533632	cmlR	ARO:3002690	0	0.501	0.437	0.251	0.974	1.495	1.594	1.424	0.937	0.52	0.752	1.071
Ga0197937_10533746	tet(D)	ARO:3000168	0	0	0	0	1.083	1.367	1.617	1.162	0.965	1.081	1.171	1.033
Ga0197937_105343613	bcrA	ARO:3002987	0	0.908	0.198	0.456	1.01	1.03	1.545	1.521	0.987	0.472	1.107	0.913
Ga0197937_10534367	sav1866	ARO:3000489	0	0.426	0.371	0.428	0.973	1.374	1.167	1.212	0.95	0.664	0.959	0.857
Ga0197937_10536072	DHA-10	ARO:3002141	0	0	0	0	0.952	0.91	0.82	1.407	1.013	0	2.338	1.111
Ga0197937_105360818	NmcR	ARO:3003665	0	0	0	0	1.062	1.227	2.852	0.957	1.179	0	1.124	1.875
Ga0197937_105361919	vanSO	ARO:3002941	0.537	0	0	0	0.981	1.263	0.782	1.611	1.127	0.549	1.983	0.767
Ga0197937_105367616	OXA-129	ARO:3001811	0.889	0	0	1.788	1.131	0.228	0	0.569	0.942	1.169	0	1.858
Ga0197937_105368318	tsnr	ARO:3003060	0.931	0	0	0.802	1.131	0	0	0	1.494	0	0	1.945
Ga0197937_10536838	patB	ARO:3000025	0.879	0	1.156	1.347	1.027	0	0	0	0.941	0.77	0	2.143
Ga0197937_10537633	vanSI	ARO:3003726	0.531	0	1.178	1.907	1.11	0.819	0	0	0.946	1.047	0.839	0
Ga0197937_10539114	sav1866	ARO:3000489	0.58	0	1.334	1.889	0.949	0.596	0.213	0.495	1.204	0.254	0.305	0
Ga0197937_10539269	evgA	ARO:3000832	1.084	0	0	1.246	0.914	1.114	0	0.694	1.079	1.425	0	1.132
Ga0197937_105395410	vanSL	ARO:3002938	1.582	0	1.04	1.364	1.177	0.407	0	0.676	1.135	0	0.416	0.551
Ga0197937_105396537	CRP	ARO:3000518	1.032	0.643	2.035	1.186	0.998	0.53	1.136	0.661	0.994	0	1.63	1.078
Ga0197937_10539709	tet(41)	ARO:3000569	0.571	1.779	0.281	0.984	0.905	0.147	0	1.096	0.715	0	0	0
Ga0197937_105398317	tsnr	ARO:3003060	0.927	0	0.457	2.132	1.058	1.43	0	0	0.834	0	0	0
Ga0197937_10540853	mecD	ARO:3004185	0.574	0.477	1.132	1.54	0.984	0.885	0.422	0	1.303	0.755	1.209	1.6
Ga0197937_10542246	otr(A)	ARO:3002891	0	1.021	0.483	0.548	2.035	1.946	1.602	1.304	1.002	0	1.084	1.091
Ga0197937_10542248	OXA-62	ARO:3001792	0	0	0	0	1.403	0	0.497	1.517	2.158	1.267	2.103	1.015
Ga0197937_10543926	tetA(48)	ARO:3003980	0	0	0	0	2.493	0.473	1.869	1.268	0.64	1.059	1.23	0.955
Ga0197937_10544353	vanRM	ARO:3002928	0	0	0	0	1.166	0.836	1.468	0.747	1.594	1.872	1.353	1.406
Ga0197937_10545632	patA	ARO:3000024	0	0	0	0	1.843	0.372	1.631	0.664	0.685	0	1.183	1.167
Ga0197937_10545752	oleC	ARO:3003748	1.611	4.176	4.51	0	1.057	0	0.249	0	1.642	0.636	1.327	1.274
Ga0197937_10548765	vanSF	ARO:3002936	0	0.472	0	0	1.255	1.8	2.173	1.609	1.245	1.008	0.955	0.908
Ga0197937_10549722	sav1866	ARO:3000489	0	0	0	0	1.415	0.507	0.891	1.36	0.811	0	1.104	0.797
Ga0197937_10552632	arlS	ARO:3000839	0.853	0.878	0.846	0.659	1.264	1.265	1.106	0.891	4.442	5.142	3.964	2.459
Ga0197937_10552633	arlR	ARO:3000838	1.151	0.844	0.679	1.144	1.565	1.295	1.631	0.724	2.955	5.061	4.619	2.873
Ga0197937_105533310	patB	ARO:3000025	0.921	1.092	1.133	1.295	1.052	0.944	0.886	0.941	1.186	1.274	1.439	1.401
Ga0197937_10553502	TaeA	ARO:3003986	0.995	0.872	1.052	0.966	1.112	1.22	1.261	1.088	1	1.743	1.086	0.989
Ga0197937_105543717	patB	ARO:3000025	0.892	0.94	0.88	0.913	1.19	1.069	1.215	1.06	0.681	2.246	1.401	1.201
Ga0197937_10556504	tetB(48)	ARO:3003981	1.113	0.875	1.217	0.798	0.887	0.957	0.733	0.696	0.215	0.245	0.655	0.557
Ga0197937_105570831	tet32	ARO:3000196	0.978	1.01	1.022	1.075	0.321	0.251	0	0	0.787	1.059	0.571	0
Ga0197937_105570851	vanSI	ARO:3003726	1.004	1.218	1.069	1.024	0.315	0	0.42	0.457	0.579	1.041	0.561	1.337
Ga0197937_1055733120	NmcR	ARO:3003665	0.985	1.319	0.911	1.061	0	1.068	0	0	1.673	0	0	3.86
Ga0197937_10557338	adeR	ARO:3000553	1.052	0.844	1.091	1.023	0	1.296	0	0	0	0	0	0
Ga0197937_105573529	pmrF	ARO:3003578	1.056	0.974	1.067	0.928	0.416	0	2.214	0	0	0	0	0
Ga0197937_1055740195	bcrA	ARO:3002987	0.95	1.1	0.921	1.062	0.625	0	0	0	0	0	0	0
Ga0197937_1055749201	sav1866	ARO:3000489	1.018	1.043	1.032	0.967	0.994	0.519	0.882	0.48	0.406	0	0	0
Ga0197937_105578629	vanSL	ARO:3002938	1.15	1.037	0.924	0.976	0.776	0	0.517	0.844	0	0	0	0.274
Ga0197937_10558092	tetA(48)	ARO:3003980	0.161	0.153	0.205	0.165	2.819	2.758	4.223	1.533	9.067	0.582	6.895	5.48
Ga0197937_105582114	pmrF	ARO:3003578	0.988	1.176	0.761	1.18	0	0	0	0	0	2.293	0	0
Ga0197937_105582121	pmrE	ARO:3003577	1.099	1.017	1.022	1.237	0.884	0.692	0	0.641	0.542	0	0	0
Ga0197937_105583817	bcrA	ARO:3002987	0.937	1.039	1.222	1.13	0.784	0	0	0	0	0	0	2.218
Ga0197937_105583825	tetM	ARO:3000186	1.131	0.908	1.077	0.992	0.648	0.761	1.079	0.47	0.397	1.605	0	0.458
Ga0197937_105583887	Erm(30)	ARO:3001265	1.105	1.025	1.351	1.087	0.705	0.552	0.938	0	0	0	0	1.993
Ga0197937_105583898	patB	ARO:3000025	1.033	1.1	0.982	1.01	0.478	0	0.636	0	0.878	0.394	0	0.676
Ga0197937_105585095	vanRG	ARO:3002926	1.051	1.01	0.797	0.793	0	0	0	0	2.037	0	1.479	0
Ga0197937_105586428	patA	ARO:3000024	0.954	1.067	0.82	0.982	1.695	0	0	0.614	1.558	0.699	0.754	1.198
Ga0197937_105586442	dfrA26	ARO:3002857	1.107	0.936	0.908	1.28	0.553	0	0	0	0	0	0	0.781
Ga0197937_105587058	vanSC	ARO:3002933	1.003	1.085	0.947	0.998	0.714	0	0.475	0	0.437	1.472	0	1.261
Ga0197937_105587060	rosB	ARO:3003049	0.889	0.968	1.179	1.028	0.507	0	0	0	1.241	0	0	0.716
Ga0197937_105587572	arlS	ARO:3000839	1.063	1.114	1.087	1.021	0.359	0.562	0	0.52	3.078	0.592	0.319	0.507
Ga0197937_105588475	arlR	ARO:3000838	1.166	1.116	1.247	1.065	0.428	0	0	0	0	1.414	0	1.211
Ga0197937_105588476	baeS	ARO:3000829	0.976	1.082	1.077	1.023	0.409	0	0.544	0	1.001	0.674	0	1.155
Ga0197937_105590259	tetA(48)	ARO:3003980	1.198	0.944	1.15	1.056	0	0	0	0	0	1.056	0	0.905
Ga0197937_105592943	bcrA	ARO:3002987	0.909	0.882	1.277	0.975	0.391	0.306	0	0	0.957	0	0.695	0
Ga0197937_105593141	tet(A)	ARO:3000165	1.137	1.287	1.015	1.076	0.474	0.743	0	0	0.581	0	0	0
Ga0197937_105597311	vanF	ARO:3002908	1.04	1.024	0.982	1.049	0.536	0	0.714	0	0	1.326	0	0.758
Ga0197937_105613710	adeK	ARO:3000782	1.214	1.134	1.061	1.224	0.827	1.052	0.906	0.893	0.922	0	0.714	1.433
Ga0197937_105620814	patA	ARO:3000024	0.708	0.728	0.87	0.699	1.02	1.064	0.934	1.005	1.001	0	0.689	0.537
Ga0197937_105633252	evgA	ARO:3000832	1.007	0.866	0.905	1.148	1.352	1.308	1.38	1.241	1.217	0	1.293	0.927
Ga0197937_10563669	bcrA	ARO:3002987	0	0	0	0	0.899	0.814	1.649	0.682	0.753	1.483	0.855	1.032
Ga0197937_10563721	OXA-50	ARO:3001796	0	0	0	0	0.899	1.245	0.473	1.39	1.096	0.479	1.049	1.529
Ga0197937_105641312	optrA	ARO:3003746	0	0	0	0	0.24	1.045	0.978	0.675	0.935	1.09	0.813	1.738
Ga0197937_10564143	evgA	ARO:3000832	0	0	0	0	0.971	1.111	0.926	1.117	0.81	3.036	0.725	0.704
Ga0197937_105642213	tsnr	ARO:3003060	0	0	0	0	0.827	1.136	1.39	0.955	0.858	1	0.895	0.652
Ga0197937_10564523	sul3	ARO:3000413	0	0	0	0	0.914	0.79	1.334	1.128	0.945	0.85	0.676	0.739
Ga0197937_105646617	adeL	ARO:3000620	0	0	0	0	0.643	1.34	1.308	1.297	1.297	0.833	0.704	0.604
Ga0197937_10564706	ErmW	ARO:3001306	0	0	0	0	1.14	1.293	1.281	1.376	1.032	0.985	0.783	0.928
Ga0197937_10564773	mecC	ARO:3001209	0	0	0	0	0.902	0.763	0.985	0.792	0.794	1.292	1.049	0.999
Ga0197937_105648414	PmpM	ARO:3004077	0	0	0	0	0.95	0.969	1.08	1.055	0.8	1.094	1.224	0.952
Ga0197937_105649428	Enterobacter cloacae acrA	ARO:3004042	0	0	0	0	0.881	0.792	1.089	0.814	1.218	1.278	1.335	0.834
Ga0197937_10564987	SAT-3	ARO:3002898	0	0	0	0	1.509	1.062	0.982	1.19	1.044	0	0.933	1.815
Ga0197937_10565116	vanRC	ARO:3002922	0	0	0	0	1.431	1.147	1.069	1.069	1.279	1.135	1.424	0.802
Ga0197937_10565363	optrA	ARO:3003746	0	0.886	0	0	1.22	1.019	1.403	1.291	0.922	0.423	0.729	0.797
Ga0197937_105654518	dfrA3	ARO:3003105	0	0	0	0	1.38	0.946	1.544	0.969	0.944	0	1.633	1.474
Ga0197937_10565457	tsnr	ARO:3003060	0	0	0	0	0.649	1.288	0.616	1.006	1.371	0.981	0.927	0.782
Ga0197937_105656018	vanHM	ARO:3002947	0	0	0	0	1.032	0.782	1.504	1.048	0.867	1.17	1.163	0.848
Ga0197937_105656612	optrA	ARO:3003746	0	0	0	0	1.286	0.887	1.348	0.807	1.054	1.555	0.825	0.902
Ga0197937_10565703	AAC(3)-Ib	ARO:3002530	0	0	0	0	1.185	1.4	1.529	1.285	1.319	4.448	1.917	0.752
Ga0197937_105657110	OpmB	ARO:3004072	0	0	0	0	1.086	0.982	1.098	0.895	1.234	0.532	1.085	1.389
Ga0197937_10565716	MuxA	ARO:3004073	0	0	0	0	1.065	1.378	1.184	0.843	1.023	1.288	1.857	1.027
Ga0197937_105658712	tetA(48)	ARO:3003980	0	0	0	0	0.814	1.279	0.751	1.167	1.22	0.985	0.783	1.071
Ga0197937_10565966	evgA	ARO:3000832	0	0	0	0	0.995	1.42	0.486	1.383	1.452	3.608	0.957	1.046
Ga0197937_10566121	evgA	ARO:3000832	0	0	0	0	0.933	0.781	1.186	1.16	0.84	0	1.157	1.227
Ga0197937_10566211	Streptomyces cinnamoneus EF-Tu mutants conferring resistance to elfamycin	ARO:3003359	0	0	0	0	1.185	0.998	1.104	0.893	1.034	0.417	0.892	0.998
Ga0197937_10566301	Burkholderia pseudomallei Omp38	ARO:3004123	0	0	0	0	0.888	1.013	1.194	1.09	1.09	0	1.149	0.914
Ga0197937_105665812	bcrA	ARO:3002987	0	0	0	0	1.079	1.17	0.985	1.267	0.819	0	0.475	1.454
Ga0197937_105665826	ACC-4	ARO:3001818	0.892	0	0.994	1.091	1.15	1.122	1.177	1.273	0.834	0.673	0.97	0.878
Ga0197937_105665848	vanRE	ARO:3002924	0	0	0	0	0.831	0.907	1.196	1.169	1.141	1.739	1.095	0.504
Ga0197937_10566586	tetA(48)	ARO:3003980	0	0	0	0	0.57	1.103	0.988	0.744	1.442	1.335	0.963	0.436
Ga0197937_10566596	oleC	ARO:3003748	0	0	0	0	1.389	1.047	0.922	0.673	1.078	1.028	1.38	0.82
Ga0197937_105666515	cmlR	ARO:3002690	0	0	0	0	0.929	1.058	1.485	1.095	0.818	0	1.097	1.022
Ga0197937_10567785	vanSL	ARO:3002938	1.064	1.398	1.105	1.829	0	0	0	0.596	0.616	0.694	0.613	0
Ga0197937_10567995	bcrA	ARO:3002987	1.538	0.954	0.991	1.223	1.097	0	0.582	0.63	0	0	0	0
Ga0197937_105682816	arlR	ARO:3000838	1.535	1.4	1.191	0.861	0	0.653	0	0	0	0	0	0
Ga0197937_105683736	adeL	ARO:3000620	0.618	1.287	1.244	0.948	0	0	0	0.939	0	0	0	0
Ga0197937_105684337	cmx	ARO:3002703	1.552	1.385	1.044	1.335	0	0	0.611	0	0.684	0	0	0
Ga0197937_105688910	mfd	ARO:3003844	1.259	1.017	0.922	1.005	0	0.526	0.653	0.353	0.243	0	0	0.238
Ga0197937_105688925	Pseudomonas aeruginosa CpxR	ARO:3004054	1.56	1.147	0.992	0.845	0	0	0.53	0	0	0	0.589	0.581
Ga0197937_10568894	pmrE	ARO:3003577	1.055	1.089	1	1.052	0.576	0	0	0	0.684	0.77	0.68	0.67
Ga0197937_10568897	TaeA	ARO:3003986	0.691	1.017	1.178	1.285	0.801	0.257	0.85	0.23	0	0	0	0.466
Ga0197937_1056959125	pmrF	ARO:3003578	1.59	1.069	1.023	1.211	0	0	0	0	0.922	0	0	0.903
Ga0197937_1056959143	vanRI	ARO:3003728	1.332	1.526	1.199	0.964	0	0	0	0.591	0	0	0	1.198
Ga0197937_1056959170	vanRF	ARO:3002925	2	1.291	1.358	0.91	0	0	1.313	1.775	0	0	0	0
Ga0197937_105695919	vanRB	ARO:3002921	1.86	1.305	1.344	0.769	0	0	0	0	0	0	0	0
Ga0197937_1056962113	arlR	ARO:3000838	0.626	1.01	1.205	1.51	0	0	0	0.834	0	0	0	0
Ga0197937_1056962122	sul3	ARO:3000413	1.273	0.938	1.18	0.921	0	0	0	0	0	0	0	0
Ga0197937_105696239	arlS	ARO:3000839	1.583	1.377	1.173	1.407	0.734	0	0	0	0.872	0	0	0.854
Ga0197937_105696260	patA	ARO:3000024	1.008	0.924	1.117	1.417	1.246	0	0	0	0	0	0	0
Ga0197937_105698539	adeS	ARO:3000549	0.696	1.269	1.159	1.534	0	0	0.571	0	0.638	0	0	0
Ga0197937_10569857	bcrA	ARO:3002987	1.368	0.96	1.232	1.349	0	0	0	0	0	0	0	0
Ga0197937_105699345	pmrF	ARO:3003578	1.925	1.444	1.24	1.315	1.553	1.994	0	0.891	0	0	0	0
Ga0197937_10570035	MexA	ARO:3000377	1.282	0.959	1.059	1.148	0	0	0.701	0	0.784	0	0	0
Ga0197937_105700352	mexK	ARO:3003693	1.232	1.03	1.008	1.04	0.466	0	0.495	0.803	0	0	0	0
Ga0197937_10570086	Streptomyces rishiriensis parY mutant conferring resistance to aminocoumarin	ARO:3003318	1.425	1.036	0.972	1.419	0.601	0.771	0.319	0	0.357	0	0	0.35
Ga0197937_105709913	clbB	ARO:3002815	0.963	1.312	1.085	1.223	0	0	0	0.732	0	0	0	0
Ga0197937_10571202	vanSA	ARO:3002931	0.724	1.266	1.011	1.111	0	0	0	0.964	0	0	0	0.489
Ga0197937_105713922	tetA(48)	ARO:3003980	2.124	0.979	1.054	1.171	0	0	0	1.077	0	0	0	0
Ga0197937_10571444	bcrA	ARO:3002987	1.566	1.479	0.986	1.381	0	0	0	0	2.299	0	0	0
Ga0197937_105716553	sav1866	ARO:3000489	1.013	1.174	1.111	1.165	0	0	0.434	0	0	1.092	0	0
Ga0197937_105716562	catB2	ARO:3002675	0.806	1.06	1.232	1.375	0	0	0	0	0	0	0	0
Ga0197937_105718122	AAC(6')-Ip	ARO:3002559	2.077	1.748	1.137	1.057	1.482	1.902	0	1.701	0	0	0	0
Ga0197937_10571815	mecA	ARO:3000617	1.328	0.751	1.157	1.281	0.41	0	0	0.471	0	0	0	0.239
Ga0197937_10574052	adeL	ARO:3000620	0.539	0.197	0.126	0.223	3	0.642	3.185	4.019	0	0	4.134	1.164
Ga0197937_105742940	kdpE	ARO:3003841	0.881	1.359	0.976	0.91	0	0	0	0	0.606	0	0	0
Ga0197937_105748624	catB3	ARO:3002676	0.568	1.168	1.211	1.212	0	0	0	0	1.042	1.173	0	0
Ga0197937_10576553	pmrE	ARO:3003577	0.309	0	0.921	0.15	2.123	1.254	1.141	1.381	1.13	0	0.841	1.024
Ga0197937_10577702	tetW	ARO:3000194	0.88	1.596	2.34	1.814	0.472	0.991	1.309	0.803	1.053	0.268	1.022	1.168
Ga0197937_10577725	mdtN	ARO:3003548	0.584	1.059	1.242	0.85	0.25	1.315	1.089	0.474	1.37	0.71	1.18	1.37
Ga0197937_10579382	vanHD	ARO:3002944	1.523	1.687	3.239	2.831	1.306	1.6	1.195	1.441	1.167	0	1.071	1.25
Ga0197937_10582372	mgrA	ARO:3000815	0	0	0.377	0.43	0.761	0.4	0.828	0.72	1.593	2.159	1.992	1.98
Ga0197937_10582573	vanSE	ARO:3002935	0	0	0.836	0	1.405	1.033	1.12	1.994	1.104	0	0.882	1.286
Ga0197937_10584016	tsnr	ARO:3003060	1.001	0	0	0	0	0	1.306	0.816	2.428	1.546	1.208	1.568
Ga0197937_105847533	vanXM	ARO:3002953	0	0	0	0	1.071	3.088	1.747	2.27	2.339	1.655	1.175	1.647
Ga0197937_10586664	vanSN	ARO:3002940	0.702	0	0.571	0	1.871	1.287	0.916	0.343	2.213	2.014	1.239	1.364
Ga0197937_10586711	patB	ARO:3000025	4.303	9.892	9.694	10.285	1.985	2.775	3.023	2.158	2.248	0	0.114	0.346
Ga0197937_10586797	pgpB	ARO:3003920	0	0	0	0	0.875	0	0.428	0.856	0.319	1.159	1.16	1.523
Ga0197937_105878515	SRT-2	ARO:3002494	0.597	1.428	0	0.807	0.398	0.156	0.39	0.876	0.869	1.054	1.051	1.212
Ga0197937_105878539	patB	ARO:3000025	0	0	0.529	0	0.649	1.872	0.212	0.847	0.788	1.864	1.03	0.848
Ga0197937_105882420	vanHB	ARO:3002943	0.761	0	0.619	0	2.281	3.19	4.467	3.845	0.923	2.519	1.096	1.236
Ga0197937_10588715	patA	ARO:3000024	0.576	0	0	0.389	0.96	0.604	0.752	1.127	1.397	1.907	1.033	1.153
Ga0197937_10589065	msbA	ARO:3003950	0.4	0.239	0.977	0	1.734	2.728	1.698	1.697	0.971	1.325	1.048	1.103
Ga0197937_10589482	arlS	ARO:3000839	2.07	0.619	0.421	1.398	0.517	0.407	0.338	0.591	1.13	0.914	0.819	1.396
Ga0197937_10590474	patB	ARO:3000025	0.902	0.867	0.81	0.976	1.176	1.185	1.024	1.03	0.678	0.915	0.997	0.406
Ga0197937_10590533	mecD	ARO:3004185	1.077	1.073	1.05	1.06	0.928	0.804	0.725	0.985	1.144	0.957	1.176	0.997
Ga0197937_10592499	oleC	ARO:3003748	1.301	0.993	1.011	1.137	0.613	0.386	0.607	0.511	0.852	0	0.835	1.36
Ga0197937_10592674	bcr-1	ARO:3003801	1.063	1.189	1.117	1.029	1.034	0.762	0.712	0.923	1.368	1.202	1.148	1.367
Ga0197937_10592911	tet32	ARO:3000196	0.824	0.764	0.822	0.859	1.443	1.478	1.068	1.242	1.493	0.604	1.233	1.13
Ga0197937_10593114	bcrA	ARO:3002987	1.094	0.932	0.873	1.139	0.868	1.14	1.309	1.012	1.305	1.583	1.424	1.631
Ga0197937_10593243	marA	ARO:3000263	1.12	1.306	1.14	1.074	0.79	0.94	0.919	1.042	0.561	0.284	1.002	0.625
Ga0197937_10593266	rosB	ARO:3003049	1.118	1.145	1.018	1.07	1.318	1.168	1.361	1.427	1.678	2.212	0.995	1.215
Ga0197937_10593693	sav1866	ARO:3000489	0.992	0.992	0.947	0.926	1.019	1.199	1.158	1.28	0.767	0.653	1.085	0.951
Ga0197937_10594072	optrA	ARO:3003746	1.04	0.752	1.021	0.92	1.646	1.113	1.065	2.239	1.308	2.441	1.773	1.763
Ga0197937_10594314	bcrA	ARO:3002987	0.838	0.724	0.761	0.878	0.703	1.695	0.338	1.309	1.335	0.981	1.069	1.255
Ga0197937_10594512	clbC	ARO:3002816	1.034	0.964	0.917	0.945	0.941	0.598	0.876	0.866	1.348	1.558	1.159	1.217
Ga0197937_10594714	oleC	ARO:3003748	0.523	0.517	0.467	0.575	0.907	0.996	0.953	1.218	1.236	0	1.237	1.474
Ga0197937_10596575	evgA	ARO:3000832	0.896	0.924	0.845	0.836	1.182	1.044	1.199	1.209	0.598	0.967	0.552	0.996
Ga0197937_10596588	bcrA	ARO:3002987	1.004	0.917	1.046	0.928	1.519	1.245	1.216	1.442	1.514	1.441	0.748	1.484
Ga0197937_10598421	emrB	ARO:3000074	0	0	0.512	0	0	0	0	0	1.665	0.505	0.98	1.448
Ga0197937_10601612	cmlR	ARO:3002690	0.613	2.023	1.116	0	2.454	1.382	2.679	1.227	1.361	1.101	0.955	1.805
Ga0197937_10607071	arlR	ARO:3000838	4.611	5.068	4.192	3.632	0	0	0.671	0.768	0.568	0	0.968	1.13
Ga0197937_10609579	bcrA	ARO:3002987	0	0	0	0	1.753	2.096	0.413	1.328	0.815	0	1.044	1.704
Ga0197937_10610094	tetX	ARO:3000205	1.401	1.022	0.994	0.541	1.228	1.743	0.145	0.465	1.098	0.526	1.755	0.955
Ga0197937_10610761	cmlR	ARO:3002690	0	0	0	0	0.886	1.589	0.626	1.007	1.173	0	0.95	0.872
Ga0197937_10611341	oleC	ARO:3003748	0.851	0	0.453	0	1.118	1.003	1.054	0.847	0.427	0	0.4	0.625
Ga0197937_10611854	macB	ARO:3000535	0.717	0.785	0	0	0.942	2.535	2.22	0.714	0.932	0	0.786	0.824
Ga0197937_10612284	CRP	ARO:3000518	0	0	0	0	1.088	0.976	1.922	2.472	1.381	1.398	0	0.634
Ga0197937_10613683	evgA	ARO:3000832	0	0	0	0	1.195	1.875	0.844	1.357	1.047	1.536	2.348	1.176
Ga0197937_10618827	vanRF	ARO:3002925	0.34	0.356	0	0.404	2.197	1.656	1.136	1.274	1.386	0	1.068	0.167
Ga0197937_10619964	adeF	ARO:3000777	2.569	1.009	2.306	0.762	0.461	0.209	0.92	1.303	2.362	0.931	1.43	2.106
Ga0197937_10621812	kdpE	ARO:3003841	1.202	0.629	0.559	0.951	0.863	1.561	1.912	1.032	1.441	0.871	1.652	1.675
Ga0197937_10621955	mexJ	ARO:3003692	1.101	0.807	0.527	1.83	0.316	0	0.631	0.619	1.056	0.957	1.124	2.383
Ga0197937_106238937	mecD	ARO:3004185	1.218	1.134	1.189	1.096	1.086	1.02	1.122	1.393	0.868	1.07	0.914	0.987
Ga0197937_106238979	mdtN	ARO:3003548	0.852	0.775	0.925	0.875	0.953	0.984	1.421	1.008	1.034	0.981	1.111	1.183
Ga0197937_106246288	pmrF	ARO:3003578	1.92	1.458	1.378	1.352	1.186	1.054	1.712	0.72	1.044	0.927	1.058	1.061
Ga0197937_106247343	sav1866	ARO:3000489	1.028	0.875	0.86	0.893	1.108	1.119	1.222	1.293	0.878	0.989	1.188	0.883
Ga0197937_1062480284	Mycobacterium tuberculosis intrinsic murA conferring resistance to fosfomycin	ARO:3003784	0.864	1.169	1.756	1.014	1.211	1.368	1.316	1.69	0.972	0.977	1.176	1.012
Ga0197937_106248082	QnrC	ARO:3002787	0.664	0.552	0.556	0.943	1.247	1.011	0.608	0.46	1.01	1.066	1.331	1.146
Ga0197937_10625991	TaeA	ARO:3003986	1.103	1.162	1.124	0.946	1.861	2.005	1.179	2.506	3.707	1.366	1.419	1.78
Ga0197937_10626165	vanSI	ARO:3003726	1.011	1.234	1.182	1.294	1.03	1.106	0.824	1.261	1.92	0.764	1.553	1.277
Ga0197937_10628241	vanSC	ARO:3002933	1.327	0.962	0.944	0.978	1.058	0.936	0.89	0.889	1.686	0.932	1.048	1.278
Ga0197937_10628833	macB	ARO:3000535	1.106	1.059	0.986	0.821	1.414	1.168	1.339	1.436	1.341	0	0.957	0.793
Ga0197937_10629729	mfd	ARO:3003844	0.715	0.926	0.84	0.867	1.186	1.223	0.93	0.65	1.368	0.633	1.029	1.194
Ga0197937_10629952	catB10	ARO:3003110	1.748	1.475	1.163	1.323	0.36	0.981	0.408	0.233	0.957	0	0.737	0.762
Ga0197937_10630094	arlR	ARO:3000838	1.16	1.367	1.362	1.37	2.883	1.839	1.107	1.863	1.754	1.269	1.978	2.612
Ga0197937_106306612	patB	ARO:3000025	0.809	0.8	0.95	1.024	1.232	1.537	1.461	1.593	1.545	1.085	1.305	0.993
Ga0197937_10631493	mexK	ARO:3003693	0.989	0.8	0.983	0.922	0.776	1.14	1.176	1.268	1.23	0.72	1.17	1.012
Ga0197937_106318510	oleC	ARO:3003748	1	0.855	1.157	1.079	1.175	1.941	1.574	1.302	2.526	1.183	1.663	1.217
Ga0197937_10633031	vanG	ARO:3002909	0.825	1.043	0.902	0.713	1.002	0.487	0.648	2.036	1.521	1.009	1.14	1.124
Ga0197937_10633371	Streptomyces rishiriensis parY mutant conferring resistance to aminocoumarin	ARO:3003318	1.186	1.109	0.923	0.957	1.234	1.314	1.284	1.665	1.52	0.567	1.132	1.199
Ga0197937_10633738	vanSI	ARO:3003726	1.305	1.205	1.098	1.08	0.959	0.924	0.62	0.62	1.203	1.971	1.463	0.531
Ga0197937_10634249	rosB	ARO:3003049	0	0.353	0.918	0	1.081	0.944	1.004	1.08	0.336	0.646	1.068	1.102
Ga0197937_10634482	cat	ARO:3002670	0	0	0.699	0	1.288	1.299	1.234	1.34	0	0.952	1.186	1.348
Ga0197937_10635047	CRP	ARO:3000518	0	0	1.016	0	2.06	1.064	1.005	1.22	0	1.538	1.186	0.934
Ga0197937_10637491	cdeA	ARO:3003835	0	0.957	1.203	1.062	1.108	0.943	1.026	1.245	0.455	0.437	0.808	0.87
Ga0197937_10637572	arlR	ARO:3000838	1.308	1.32	0.996	1.465	1.101	0.856	0.73	1.135	0	0.603	0.959	0.686
Ga0197937_106379111	bcrA	ARO:3002987	0	0.423	0.816	0	1.608	1.066	1.248	1.101	0	0.386	1.183	1.136
Ga0197937_10637996	Bifidobacterium ileS conferring resistance to mupirocin	ARO:3003730	1.361	1.488	1.295	0.254	0.934	0.934	0.94	0.974	0.98	1.412	1.056	1.081
Ga0197937_10639841	MuxA	ARO:3004073	2.173	0	0.858	3.247	1.118	1.035	1.06	1.053	0.695	0.835	0.956	0.963
Ga0197937_10640087	cat	ARO:3002670	0	0	1.048	0	1.375	1.198	1.047	1.161	0	0	1.446	1.394
Ga0197937_106417536	CRP	ARO:3000518	0	0	0	0	1.33	1.668	0.885	0.956	0	1.85	1.956	0.959
Ga0197937_10641886	ErmF	ARO:3000498	0	0	0.787	0	1.742	1.456	0.386	2.783	1.385	1.154	1.138	0.997
Ga0197937_106419335	dfrG	ARO:3002868	0	0	0	0	0	2.351	0	0.225	0.894	0.745	1.839	1.251
Ga0197937_106420966	oleC	ARO:3003748	0	0	0	0	1.002	2.512	1.333	1.761	0.637	1.858	1.965	1.182
Ga0197937_10642655	sav1866	ARO:3000489	0	1.64	1.656	0.878	2.308	1.135	1.625	1.106	0.259	0.216	0.532	0.648
Ga0197937_10643185	mexK	ARO:3003693	0.843	0	0.709	0.845	0.458	0.655	0.869	0.564	1.06	1.299	1.538	0.919
Ga0197937_10643517	OpmH	ARO:3003682	0.53	0.662	0.669	0	1.645	1.649	1.312	2.365	0.941	1.699	2.902	1.022
Ga0197937_106437118	bcrA	ARO:3002987	0	0.596	0	0	0.592	1.237	0.787	1.986	1.129	2.118	1.741	1.174
Ga0197937_10643735	vanRF	ARO:3002925	0	0	0	0	0.993	2.214	0.44	2.539	0.947	1.053	1.623	0.997
Ga0197937_106444040	patA	ARO:3000024	0.567	0.709	2.147	0	1.936	1.912	1.872	2.446	1.51	0.699	0.69	0.968
Ga0197937_10644701	Streptomyces cinnamoneus EF-Tu mutants conferring resistance to elfamycin	ARO:3003359	1.702	1.75	3.303	1.995	2.056	1.868	3.303	1.655	1.305	2.567	5.114	2.178
Ga0197937_10644776	CRP	ARO:3000518	0	0	0	0	0.998	0.973	1.721	0.964	1.008	1.102	0	0.514
Ga0197937_10645222	adeL	ARO:3000620	0	0	0	0	1.086	1.506	1.199	0.903	0.91	1.218	0.476	1.591
Ga0197937_106454364	bcrA	ARO:3002987	0	0	0.45	0	1.3	2.035	1.35	1.234	0.885	0.926	0.965	1.461
Ga0197937_106454370	Mycobacterium tuberculosis intrinsic murA conferring resistance to fosfomycin	ARO:3003784	0.369	0	0	0	1.071	1.622	1.338	1.043	0.773	1.311	0	1.285
Ga0197937_106459955	RlmA(II)	ARO:3001301	0	0	0	0	0.717	1.262	1.934	1.141	0.934	0.748	1.063	1.167
Ga0197937_106459975	cmlR	ARO:3002690	0	0	0	0	1.205	1.625	1.341	1.073	1.123	0.964	0	1.86
Ga0197937_106463625	dfrA26	ARO:3002857	0	0	0	0	0.936	1.595	0.423	1.248	1.003	1.258	0	0.948
Ga0197937_10646456	LlmA	ARO:3003982	0	0	0	0	1.341	0.672	1.425	1.111	0.994	1.071	2.183	1.178
Ga0197937_106464577	tsnr	ARO:3003060	0	0	0.544	0	1.01	1.076	1.142	1.01	0.979	0.373	0	1.035
Ga0197937_10646694	mexL	ARO:3003710	0	0	0	0	0.976	1.021	1.625	0.958	1.36	1.238	1.29	2.292
Ga0197937_106467016	vanRI	ARO:3003728	0	0	0	0	1.297	1.454	0.514	0.809	0.932	0.862	0	0.384
Ga0197937_10647922	mexW	ARO:3003031	0.604	0.995	0.742	0.574	1.248	2.415	0.963	0.743	1.58	1.262	1.348	1.257
Ga0197937_10649261	CRP	ARO:3000518	0	0	0.739	0	0.744	0.348	1.327	0.535	1.218	2.181	0.922	1.81
Ga0197937_106492910	pmrF	ARO:3003578	1.005	0.301	1.804	0.955	0.286	0.536	1.226	0	1.126	1.4	0.897	1.227
Ga0197937_10650878	tsnr	ARO:3003060	0.79	0.71	0.672	1.126	0.844	0	0.321	0.243	1.107	1.321	1.322	1.184
Ga0197937_10652516	cmeB	ARO:3000784	1.309	1.666	1.267	0.622	0.326	1.133	1.331	0.268	1.161	0.729	0.827	1.126
Ga0197937_10652584	vanRB	ARO:3002921	0.882	0.847	0.799	1.075	1.245	1.771	1.672	1.294	0.989	0	0.899	1.121
Ga0197937_106534925	evgA	ARO:3000832	1.216	0.82	0.915	1.52	0.293	0.501	0.678	0.343	0.062	0	1.059	0.865
Ga0197937_106536710	pgpB	ARO:3003920	1.403	1.475	1.356	1.689	1.141	0.974	0.928	0.508	1.098	1.729	0.824	1.261
Ga0197937_106539315	TaeA	ARO:3003986	0.972	0.878	1.007	0.968	1.09	1.276	1.196	1.165	1.546	0	1.349	1.124
Ga0197937_10653984	Pseudomonas aeruginosa CpxR	ARO:3004054	1.321	1.448	1.302	1.762	0.712	0.774	0.737	1.01	1.472	0	1.029	1.066
Ga0197937_10657871	bcrA	ARO:3002987	0.948	2.687	4.134	2.78	0.448	2.639	7.649	5.328	1.831	0	1.158	0.765
Ga0197937_10659355	tetA(48)	ARO:3003980	0	0	0	0	2.469	1.617	2.109	0.979	0	2.527	1.107	1.015
Ga0197937_10663461	optrA	ARO:3003746	0	0.949	0.228	0.491	0.988	1.942	1.52	1.176	1.078	0	0.988	0.95
Ga0197937_106643999	bcrA	ARO:3002987	0.56	1.053	3.531	1.151	0.849	0	0	1.321	1.79	3.88	0.739	0
Ga0197937_10664803	NmcR	ARO:3003665	0	0.141	1.495	0.121	2.829	3.884	2.279	2.936	1.326	0	0.548	0
Ga0197937_106648226	tsnr	ARO:3003060	2.049	1.042	0.462	0.956	0.776	0	1.126	0	2.184	1.42	0	0
Ga0197937_1066482346	vanSE	ARO:3002935	0.718	0.958	0.539	1.035	0.363	0.32	0.526	0	1.276	0.996	0	0.558
Ga0197937_1066482402	bacA	ARO:3002986	0	0.979	0.841	0.861	0	0	0	0	0	2.589	0	0.544
Ga0197937_106648258	bcrA	ARO:3002987	0.776	1.053	1.399	1.076	0	0	0	0.916	0	2.152	0	1.81
Ga0197937_1066485176	pmrE	ARO:3003577	0.845	1.075	1.016	1.117	1.281	0.377	1.238	0	1.501	0	0.744	1.314
Ga0197937_1066485185	tetA(48)	ARO:3003980	0.808	0.994	2.55	1.145	0.919	0	0	0	0	0	0	0.942
Ga0197937_106652855	baeR	ARO:3000828	0.558	0.953	1.51	0.928	0.423	0	0.921	1.647	1.786	0.774	0.737	1.302
Ga0197937_106653989	CRP	ARO:3000518	1.081	0.837	0.974	0.939	0.82	0	0	0	2.305	0	0	1.261
Ga0197937_1066554269	bcrA	ARO:3002987	0.992	1.208	1.788	0.881	0	0	0	0	0	0	0	0
Ga0197937_10674352	oleC	ARO:3003748	1.182	1.215	1.098	0.924	0.522	0	1.206	0.821	0	0	0.944	2.231
Ga0197937_10690601	vanRI	ARO:3003728	0.804	0	1.425	0.691	0.354	0	0.503	0	1.13	1.478	1.06	1.304
Ga0197937_10692022	patB	ARO:3000025	1.165	2.077	1.77	1.144	0.622	0.391	0.521	0.403	1.404	0	1.316	1.034
Ga0197937_10697321	AAC(3)-IIIa	ARO:3002536	1.012	1.122	1.328	1.159	0.371	0	0.633	0	0.474	0	2.222	1.184
Ga0197937_10697932	evgA	ARO:3000832	0.573	1.43	1.467	2.215	1.826	1.345	1.434	1.736	1.208	1.053	1.133	1.083
Ga0197937_10698783	tetB(48)	ARO:3003981	0	0	0.295	0	1.037	0.982	0.863	0.963	1.496	0.951	1.02	0.934
Ga0197937_10698823	dfrA3	ARO:3003105	0	0	0	0	0	1.67	0.293	0.644	1.781	1.508	1.04	0.741
Ga0197937_10698874	adeR	ARO:3000553	0	0	0	0	0.212	1.219	1.008	1.69	2.293	1.036	2.085	0.955
Ga0197937_10700622	tetT	ARO:3000193	0.216	0.399	0	0	1.253	1.04	1.015	1.09	0.821	1.113	1.08	0.62
Ga0197937_10700891	QnrB29	ARO:3002744	0	0	0	0	0.518	0.701	0.462	1.052	0.935	1.425	1.73	0.729
Ga0197937_10700972	Streptomyces cinnamoneus EF-Tu mutants conferring resistance to elfamycin	ARO:3003359	0.7	0.968	1.048	0.381	1.197	1.277	1.204	1.002	2.242	1.379	1.423	1.331
Ga0197937_10703651	farA	ARO:3003961	0	0	0	0	0.848	0.717	0	0.768	1.147	1.231	1.266	0.994
Ga0197937_10704172	Pseudomonas aeruginosa CpxR	ARO:3004054	0	0	0	0	0.624	1.689	0.927	1.267	1.407	1.335	1.425	1.23
Ga0197937_10704356	arlR	ARO:3000838	0	0	0	0	1.381	1.167	0.82	1.602	0.622	1.687	0.242	0.777
Ga0197937_10704413	patA	ARO:3000024	0	0	0.473	0	0.832	1.013	1.087	1.23	1.2	0.915	0.935	1.248
Ga0197937_10706474	oleC	ARO:3003748	1.235	1.138	1.85	0.673	1.3	2.858	1.352	0.943	1.465	1.092	0.685	0.671
Ga0197937_10707833	ErmS	ARO:3001304	0	0	0.398	0	0.559	1.419	0.831	1.054	1.513	0.683	1.08	1.154
Ga0197937_10708542	vanSF	ARO:3002936	0.349	0	1.045	0.76	0.367	0.993	0.327	0.186	1.489	1.57	1.16	1.378
Ga0197937_10708802	adeS	ARO:3000549	0.435	1.001	0.163	0.474	1.144	0.658	0.544	0.547	1.547	1.048	1.728	1.545
Ga0197937_10708812	BJP-1	ARO:3000856	0	0	0	0	1.283	0.694	0.915	1.228	0.925	1.176	0.631	1.108
Ga0197937_10710855	patB	ARO:3000025	0.673	1.21	0	0.649	0.751	1.702	2.362	1.862	0.751	0	0	0
Ga0197937_107123121	LlmA	ARO:3003982	0.944	1.227	0.905	0.996	0	0	0.827	0	0	0	0	0
Ga0197937_107125119	tetM	ARO:3000186	0.224	0.967	0.858	1.026	0.749	1.696	0.588	1.237	0.998	1.465	1.326	3.136
Ga0197937_107145214	vanSN	ARO:3002940	1.006	1.116	1.064	0.992	1.33	1.238	1.247	1.002	0.484	0	0	0.52
Ga0197937_107154825	baeR	ARO:3000828	1.36	1.241	1.651	1.154	1.759	1.584	1.664	2.061	0	1.231	0	2.637
Ga0197937_107160122	vanHD	ARO:3002944	2.15	1.123	1.017	1.02	0.428	0.978	0.931	1.611	0	0	0	0.641
Ga0197937_10716232	cphA7	ARO:3003103	1.05	1.31	1.331	1.024	0.603	0.439	0.77	0.682	0.841	0.95	0	1.357
Ga0197937_107167314	pmrE	ARO:3003577	1.554	0.862	1.006	0.947	0.515	1.264	0.79	0.699	1.15	1.299	1.323	1.855
Ga0197937_107167970	adeL	ARO:3000620	0.756	1.008	0.795	1.009	2.117	1.32	1.294	2.086	0.908	0.513	1.045	0.733
Ga0197937_107169118	patA	ARO:3000024	0.683	1.166	1.062	0.93	1.296	1.518	0.97	1.065	0.329	0	0.378	0
Ga0197937_107173425	pmrF	ARO:3003578	1.399	1.152	1.076	0.862	1.357	0.219	0.856	0.682	0	0	0	0.678
Ga0197937_107173454	pmrF	ARO:3003578	1.761	1.294	1.453	1.254	0.911	0.189	0.689	0.457	1.693	0	0.974	0
Ga0197937_10718401	vanSF	ARO:3002936	1.056	1.105	0.894	0.98	0	0	0.89	0	0.406	0	0	0
Ga0197937_10718452	vanRD	ARO:3002923	1.245	1.195	1.382	1.326	0	0	1.059	0.915	2.415	0	0	1.089
Ga0197937_10722433	tet(D)	ARO:3000168	1.157	1.305	1.22	1.209	0	0	0.817	0.706	1.242	0	1.016	0.84
Ga0197937_10722733	vanRF	ARO:3002925	1.225	1.24	1.171	1.276	0.48	0	0.366	0.87	1.336	0.732	0	0.753
Ga0197937_10723465	vanRC	ARO:3002922	1.114	1.17	1.072	1.02	0	0	1.389	0	1.478	0	0	0
Ga0197937_10723822	msrB	ARO:3002818	1.149	1.03	1.255	1.335	0	0	0	0.663	2.331	0	0	0
Ga0197937_10725262	tet44	ARO:3000556	1.097	0.918	1.031	1.036	0.497	0	0.949	0	0.505	0	0.59	0.488
Ga0197937_10725682	oleC	ARO:3003748	1.02	1.058	1.184	1.097	0	0	1.123	0.647	1.365	0	0	0
Ga0197937_10726441	TLA-2	ARO:3003203	1.116	1.222	1.126	1.037	0	0	0	0.818	0.576	0	0	0
Ga0197937_10726562	mexJ	ARO:3003692	1.09	1.063	1.034	1.125	0	0.9	0	0.615	0.974	0	0	0.732
Ga0197937_10727923	ADC-2	ARO:3003848	1.271	1.287	1.178	1.152	0.441	0.798	0	0.909	1.088	0	0	0
Ga0197937_10728694	bacA	ARO:3002986	1.13	1.027	1.042	1.113	0	0	0	0.406	0.286	0	0	0
Ga0197937_10728732	adeR	ARO:3000553	1.23	1.312	1.266	1.147	3.275	0	0	1.8	0.792	0	0	0
Ga0197937_10728734	msrB	ARO:3002818	1.09	1.219	1.268	1.399	0	0	0	2.667	0.704	0	0	0
Ga0197937_10734753	hp1181	ARO:3003964	0.9	0.946	0.847	0.716	1.106	1.337	0.938	1.123	1.143	1.138	1.138	0.997
Ga0197937_10734924	bcrA	ARO:3002987	0.708	0.744	0.8	1.046	1.331	0.949	1.174	1.058	0.901	1.04	1.104	1.053
Ga0197937_10735592	patA	ARO:3000024	0	1.756	0.944	1.252	1.277	1.176	1.175	1.25	1.004	1.049	1.108	1.071
Ga0197937_10739642	arlR	ARO:3000838	0	0.991	0.71	0.536	1.142	0.822	1.263	1.129	1.023	1.047	1.231	1.138
Ga0197937_10741852	AAC(3)-Ic	ARO:3002531	0.706	0.495	0	1.123	1.479	1.104	1.395	1.382	1.239	1.177	0.988	1.532
Ga0197937_10742074	Erm(43)	ARO:3003205	0	0.589	0.949	0.573	1.351	1.202	1.041	1.292	0.852	1.073	1.15	1.137
Ga0197937_107472142	mtrA	ARO:3000816	0	0.287	0	0.351	1.141	1.555	0.721	0.647	1.277	0.789	1.17	1.171
Ga0197937_107481122	tet44	ARO:3000556	0.432	0.961	1.09	0	0.819	0.993	1.165	1.232	0.7	0.432	0.486	0.84
Ga0197937_107483949	vanRF	ARO:3002925	0	0	0	0	1.897	1.142	0.838	1.554	1.513	0	1.751	1.095
Ga0197937_107483979	tet(41)	ARO:3000569	0.282	0.627	0.814	0	0	0.991	0.892	0.94	1.121	1.412	1.128	0.957
Ga0197937_107483990	vanTrL	ARO:3002974	0.989	1.258	1.224	1.346	0.842	0.991	0.815	1.254	0.831	0.991	0.954	0.928
Ga0197937_107484714	patA	ARO:3000024	0.267	0.594	0.77	0.318	1.302	1.026	0.844	0.98	0.83	1.336	0.868	0.997
Ga0197937_10750505	cmx	ARO:3002703	0	0	0	0.698	0.788	1.058	1.608	1.665	0.205	1.064	0.944	0
Ga0197937_10753318	TaeA	ARO:3003986	1.209	1.526	1.475	2.272	2.259	2.09	1.502	1.642	1.152	0.959	0.588	0.942
Ga0197937_10753621	vanHA	ARO:3002942	0	0	0	0.771	0.783	1.359	1.303	1.379	1.276	0.912	0.586	0.939
Ga0197937_10758071	Streptomyces cinnamoneus EF-Tu mutants conferring resistance to elfamycin	ARO:3003359	2.143	2.098	2.141	1.987	1.768	1.818	1.683	1.771	3.489	4.884	2.528	2.468
Ga0197937_10758413	vanHA	ARO:3002942	0.945	0.863	0.902	0.997	1.045	0.961	0.98	1.075	0.603	0	0.602	0.906
Ga0197937_10759083	mecD	ARO:3004185	0.987	1.159	1.136	1.012	1.088	0.988	1.054	1.172	1.005	1.22	0.98	0.832
Ga0197937_10759354	tetS	ARO:3000192	1.272	1.224	1.211	1.229	0.947	1.013	1.008	1.027	1.312	0.994	1.004	1.238
Ga0197937_10759627	oleC	ARO:3003748	2.377	1.11	1.611	1.352	1.184	1.083	1.062	1.128	1.299	1.763	1.313	1.412
Ga0197937_107604514	oleC	ARO:3003748	0.62	1.075	0.8	0.975	1.336	0.979	0.995	0.976	1.477	1.532	1.3	1.272
Ga0197937_107604515	tetA(48)	ARO:3003980	0.987	0.966	0.941	0.816	1.128	0.983	1.034	1.014	1.143	1.138	0.998	0.709
Ga0197937_107607216	bcrA	ARO:3002987	1.249	0.873	1.262	1.01	1.109	1.036	1.017	1.061	0.664	0.763	0.964	0.89
Ga0197937_107608134	vanHB	ARO:3002943	1.015	1.022	0.936	0.898	1.029	1.044	1.04	1.041	1.235	0.439	1.056	1.159
Ga0197937_10772421	cmlR	ARO:3002690	0	0	0.754	0	0.762	1.286	1.051	1.232	1.32	1.035	0.981	1.334
Ga0197937_10773151	floR	ARO:3002705	0	0	0	0	1.403	1.107	0.79	1.188	1.325	0.693	0.764	0.616
Ga0197937_10773152	emrA	ARO:3000027	0	0	0.175	0	1.06	0.767	1.018	0.72	1.616	1.079	1.074	0.847
Ga0197937_10774933	pgpB	ARO:3003920	2.117	1.426	1.278	1.58	0.957	1.05	1.331	0.581	1.682	2.713	2.088	1.578
Ga0197937_10775288	cat	ARO:3002670	0	0	0.693	0	1.154	1.093	1.375	1.049	0	1.471	0.377	1.156
Ga0197937_10776536	TaeA	ARO:3003986	0.365	2.705	1.543	1.362	0.991	1.075	1.181	1.202	2.176	2.183	2.449	1.468
Ga0197937_10777895	tetA(48)	ARO:3003980	0	0	0	0	1.254	1.073	1.227	1.363	0	1.21	0.569	0.97
Ga0197937_107785410	optrA	ARO:3003746	0	0	0	0	0.949	0.926	1.514	1.144	0.929	0.954	1.121	1.107
Ga0197937_10778565	optrA	ARO:3003746	0	0	0	0	1.148	0.814	1.327	0.78	0	1.495	0.976	0.946
Ga0197937_10778742	optrA	ARO:3003746	0	0	0	0	1.784	1.285	1.295	0.975	0	1.374	0.646	0.735
Ga0197937_10778743	tetA(48)	ARO:3003980	0	0	0	0	1.087	0.808	1.368	0.774	0	1.896	0.388	0.696
Ga0197937_107789716	oleC	ARO:3003748	0	0	0	0	1.002	1.157	1.342	1.025	0	2.184	2.37	1.595
Ga0197937_10778984	vanSF	ARO:3002936	0	0	0	0	1.152	1.166	1.202	1.187	0	0.673	0.719	1.239
Ga0197937_10779165	vanRM	ARO:3002928	0	0	0	0	1.216	1.127	0.922	1.211	0.565	1.016	1.024	1.246
Ga0197937_10779505	MCR-3	ARO:3004139	0	0	0	0	1.133	1.292	0.831	1.309	0.718	0.943	0.867	0.952
Ga0197937_10779721	tetB(48)	ARO:3003981	0	0	0	0	0.559	1.022	1.155	0.867	1.733	1.088	0.93	1.086
Ga0197937_10779722	tetA(48)	ARO:3003980	0	0	0	0	1.231	1.075	1.118	0.942	0	1.47	1.317	0.739
Ga0197937_10779831	optrA	ARO:3003746	0	0	0	0	2.147	2.042	1.454	2.441	0	2.366	1.442	2.589
Ga0197937_10779884	tetW	ARO:3000194	0	0	0	0	1.134	1.025	1.11	1.119	1.507	0.848	1.213	0.824
Ga0197937_10779902	smeR	ARO:3003066	0	0	0	0	1.832	1.055	0.956	1.186	0	2.138	1.371	1.231
Ga0197937_10779903	vanSL	ARO:3002938	0	0	0	0	1.075	0.773	1.052	1.009	0.588	1.058	1.302	1.105
Ga0197937_10780183	macA	ARO:3000533	0	0	0	0	1.062	0.865	0.97	1.182	1.316	1.465	1.457	1.261
Ga0197937_10780722	bcrA	ARO:3002987	0	0	0	0	1.091	1.351	1.801	1.801	0	2.497	0.255	1.696
Ga0197937_10780902	vanSI	ARO:3003726	0.499	0	0.519	0	1.03	0.895	0.967	0.817	0.977	1.171	1.417	1.187
Ga0197937_10781588	vanTrL	ARO:3002974	0	0	0	0	1.182	1.146	1.271	0.981	0	0.69	1.179	1.244
Ga0197937_107816313	optrA	ARO:3003746	0	0	0	0	0.898	1.19	1.192	1.406	0	1.532	0.96	0.862
Ga0197937_10781791	mecB	ARO:3003440	0	0	0	0	0.965	1.142	1.066	1.226	0.579	1.091	1.515	0.732
Ga0197937_10782232	mexV	ARO:3003030	0	0	0	0	1.019	0.783	1.425	1.234	0	1.101	1.227	1.199
Ga0197937_10783693	vanSE	ARO:3002935	0.978	1.217	1.279	0.967	0	0	0.717	0.65	0	0	0.887	0
Ga0197937_10783804	patA	ARO:3000024	1.027	1.013	0.85	1.314	0	2.152	0	0.589	0	0	0	0
Ga0197937_107838121	pmrF	ARO:3003578	1.485	1.48	1.058	1.682	0	0	0	1.243	0	0	0	0
Ga0197937_107838136	tet(42)	ARO:3000572	1.248	1.055	1.08	0.991	0.664	0	0.703	1.274	0	0	0	0
Ga0197937_107845933	arlS	ARO:3000839	1.089	1.063	1.304	0.822	0	0	0	0.76	0.869	0	0	0
Ga0197937_107845947	bcrA	ARO:3002987	0.936	1.151	1.14	1.228	0	0	1.055	0	0	0	0	0
Ga0197937_107846846	TaeA	ARO:3003986	0.837	0.999	0.998	1.398	0.44	0	0	0.633	0	0	0	0.428
Ga0197937_107846863	vanTrL	ARO:3002974	1.211	0.769	1.007	1.143	0	0	0.717	0	0.372	0	0	0.33
Ga0197937_107846882	evgA	ARO:3000832	1.473	0.944	1.663	0.642	0	0	0	0	0	0	0	0
Ga0197937_107847221	mexV	ARO:3003030	1.07	1.054	1.216	1.23	1.459	0	0	0.35	0	0	0	0
Ga0197937_10784771	adeR	ARO:3000553	1.787	1.894	1.75	1.19	1.835	1.072	0	1.759	0	0	0	0
Ga0197937_107853211	pmrE	ARO:3003577	1.141	0.989	1.337	1.171	0	0	0	0	0	0.763	0.815	2.121
Ga0197937_107853254	sav1866	ARO:3000489	1.514	1.093	1.408	1.35	0.453	0	0	0.651	0.745	0	0	0.881
Ga0197937_10785465	vanSI	ARO:3003726	1.666	1.584	1.765	1.564	0.371	0	0.393	1.067	0	0.455	0.485	0.361
Ga0197937_107854926	patA	ARO:3000024	0.969	1.022	1.213	1.058	0	0	0.64	0.579	0.663	0	0	1.176
Ga0197937_107856619	pmrE	ARO:3003577	1.384	1.283	1.177	0.922	0	0	0	0.568	0.65	0	0	0
Ga0197937_107866917	dfrG	ARO:3002868	1.273	1.274	1.085	2.503	0	0	0	0	0	0	0	0
Ga0197937_10788054	vanSE	ARO:3002935	0.867	1.349	1.202	1.339	0	0	0.729	0.66	0	0	0	0
Ga0197937_10788539	adeS	ARO:3000549	0.839	1.142	1.079	1.162	1.221	0	0.862	1.171	0	0	0	0
Ga0197937_107891813	ErmB	ARO:3000375	1.134	1.191	1.056	1.204	0	0	0	1.977	0	0	0	0
Ga0197937_10789363	vanSI	ARO:3003726	1.424	1.401	1.627	1.575	0	0	0.436	0.789	0	0	0	0
Ga0197937_10789409	mecD	ARO:3004185	1.029	1.084	1.036	1.27	0.955	0	0.506	0	0	0	0	0
Ga0197937_10789624	vanSE	ARO:3002935	0.564	0.793	0.851	0.639	0.493	0.576	1.043	3.779	2.162	1.813	1.29	1.439
Ga0197937_10790349	pmrF	ARO:3003578	1.112	0.716	0.42	1.767	0	0	3.157	0	0	0	0	0
Ga0197937_10790752	bcrA	ARO:3002987	1.013	1.721	0.904	1.427	0	0	0	0	1.144	1.45	0	0
Ga0197937_107918129	vanTrL	ARO:3002974	1.169	0.981	0.834	1.123	0	0	0	0.364	0	0	0.769	0.574
Ga0197937_10791815	patA	ARO:3000024	1.058	0.868	1.18	1.864	0.287	0.748	0.296	0	0.598	0	0	0
Ga0197937_10791964	emrD	ARO:3000309	1.137	1.095	1.043	0.775	0	0	0	0	0.621	0	0.707	1.056
Ga0197937_10792442	QnrB35	ARO:3002750	0.85	0.882	1.273	1.483	0	0.687	0	0	0.549	0	0	0.933
Ga0197937_10792511	msbA	ARO:3003950	1.004	0.948	0.781	0.822	0	0	0.489	0	0.988	1.879	1.125	1.261
Ga0197937_10792983	oleC	ARO:3003748	1.163	1.175	0.972	0.992	0	0.746	0	0	0.596	0	0	0.507
Ga0197937_10793262	emrA	ARO:3000027	1.142	0.875	0.568	1.436	0	0	0	0	0	1.946	0.873	0
Ga0197937_10793501	farB	ARO:3003962	1.137	1.223	0.948	1.14	0	0.687	0	1.183	0	0	0	0.467
Ga0197937_10794141	mecD	ARO:3004185	1.018	1.141	0.956	0.915	0	0.276	0.872	0	0	0.558	0	0
Ga0197937_107944217	Streptomyces cinnamoneus EF-Tu mutants conferring resistance to elfamycin	ARO:3003359	0.988	1.045	0.767	1.658	0.403	0	0	0.905	0.42	1.064	0	1.071
Ga0197937_107944229	TaeA	ARO:3003986	0.951	1.313	1	0.965	0	0	0	0	1.266	0.535	0	1.076
Ga0197937_10794661	bcrA	ARO:3002987	1.343	1.188	1.672	2.071	0.957	0	1.973	1.074	0.498	0	0	0.424
Ga0197937_10795549	iri	ARO:3002884	0.898	0.75	1.18	1.176	0	0	0	0	1.257	0	0	0.535
Ga0197937_10795565	bcrA	ARO:3002987	0.803	0.805	1.15	1.845	0	0.694	0.549	0.598	1.109	0	0	0.943
Ga0197937_107956514	dfrA3	ARO:3003105	1.361	1.637	1.113	1.875	0	0	0	0	0	0	0	0
Ga0197937_10797664	adeS	ARO:3000549	1.224	0.711	1.582	1.506	0	0	0.451	0	2.181	0	0	1.039
Ga0197937_10798373	SAT-3	ARO:3002898	1.082	1.796	0.592	1.69	0	0	0	0	0.544	0	0	1.399
Ga0197937_10798583	adeL	ARO:3000620	1.072	0.939	1.026	1.046	0	0.436	0.502	0.725	0.916	0	0.847	0
Ga0197937_10798993	adeL	ARO:3000620	0.75	1.411	0.93	1.549	0.669	0	0.265	0	0.741	0.914	0.895	0
Ga0197937_10798996	vanRE	ARO:3002924	1.154	1.313	1.082	0.618	0.934	0	0.37	0	0.557	0	0	0.341
Ga0197937_10799564	vanRB	ARO:3002921	1.244	1.386	0.386	1.468	0	0	0	0	0.378	0	0	0.405
Ga0197937_10803514	tetA(48)	ARO:3003980	0.829	1.316	0.391	1.672	0	0	0	0	1.22	0	0	1.23
Ga0197937_10803912	tet34	ARO:3002870	1.062	1.326	1.836	0.749	0	0	0	0	1.735	1.545	0	1.652
Ga0197937_10810281	vanHD	ARO:3002944	0	1.598	0.876	1.105	2.024	1.336	1.62	1.358	1.413	0.543	1.151	0.392
Ga0197937_10812072	tetT	ARO:3000193	1.307	0.907	1.239	1.182	2.886	0.952	3.53	2.623	0.9	0.726	1.197	0.35
Ga0197937_10813181	Bifidobacterium ileS conferring resistance to mupirocin	ARO:3003730	0.298	0.465	0.938	0.785	1.294	1.139	1.279	0.804	1.721	0	0.409	0.976
Ga0197937_10814812	tetW	ARO:3000194	1.095	1.139	0.921	1.25	2.819	2.326	2.351	1.182	1.582	0.945	2.005	2.221
Ga0197937_10816391	vanSE	ARO:3002935	0.98	0.855	0.487	1.358	1.607	2.333	1.824	2.085	1.536	3.452	3.003	4.479
Ga0197937_10816768	bcrA	ARO:3002987	0	0.875	0	1.429	2.106	2.901	3.123	1.825	2.384	2.745	3.774	4.523
Ga0197937_10816838	Streptomyces rishiriensis parY mutant conferring resistance to aminocoumarin	ARO:3003318	1.128	1.346	0.911	1.149	0.711	1.032	0.806	0.793	0.665	0.795	1.426	1.108
Ga0197937_10817693	mecC	ARO:3001209	1.005	1.091	0.998	1.337	1.52	1.007	0.969	1.019	0.706	0.943	1.026	1.043
Ga0197937_10817752	msbA	ARO:3003950	0.363	0.338	0.09	0.888	1.283	1.499	1.192	1.248	1.105	3.072	0.779	3.543
Ga0197937_108180022	mexV	ARO:3003030	2.399	1.507	2.263	1.446	1.21	0.788	0.762	0.487	1.19	2.252	1.506	1.169
Ga0197937_10818082	mdtN	ARO:3003548	0	0.078	0	0.653	2.526	1.077	0.707	0.938	1.491	1.254	1.33	2.26
Ga0197937_10818161	rosB	ARO:3003049	0	0.435	1.392	1.37	2.639	3.07	2.65	2.654	1.669	12.456	6.926	6.601
Ga0197937_10818366	mecD	ARO:3004185	1.264	1.134	1.793	1.353	0.819	0.817	0.891	0.789	1.097	0.339	1.134	1.662
Ga0197937_10825922	CRP	ARO:3000518	0	0	0	0	3.611	1.05	1.648	2.094	0.977	0	0.593	1.371
Ga0197937_108269734	tetA(48)	ARO:3003980	1.239	0.952	1.116	0.962	0	0	0	0	2.36	0	0	0
Ga0197937_108269751	pmrF	ARO:3003578	0.778	1.14	0.884	1.225	0	0	0.803	0.809	0	0	0	0
Ga0197937_108273974	pmrE	ARO:3003577	0.799	0.927	1.174	1.226	0.351	0	0	0.623	0	0	0	0
Ga0197937_10827649	patA	ARO:3000024	0.943	1.076	1.84	1.312	0	0.663	0	0	0.699	0.83	0	0
Ga0197937_108277818	vanXI	ARO:3003725	1.127	1.431	1.382	1.064	1.583	0	0	0	0	0	0	0
Ga0197937_108279537	msrB	ARO:3002818	1.293	1.592	1.277	1.404	0	0	0	0	0	0	0	0
Ga0197937_108279546	tetA(48)	ARO:3003980	1.243	1.161	0.989	1.175	0	0	0	0	1.842	1.093	0	0
Ga0197937_108291822	sav1866	ARO:3000489	1.088	0.965	1.047	1.303	0	0	0.482	0	1.036	0	0	0
Ga0197937_108303615	vanRF	ARO:3002925	1.314	1.053	1.045	1.51	0	0.554	0	0	0	0	0	0
Ga0197937_108309744	sav1866	ARO:3000489	0.686	1.005	1.259	1.08	0	0.482	1.416	0	0	0	0	0
Ga0197937_108309745	OprZ	ARO:3004142	0.797	1.11	1.426	1.388	0	0.63	0	0	0	0.788	0	0
Ga0197937_108311627	abeM	ARO:3000753	0	0	0	0	0.981	0.908	1.04	1.073	0.908	0.732	0.959	0.94
Ga0197937_10831167	optrA	ARO:3003746	0	0	0	0	1.098	1.036	1.037	1.11	0.846	1.106	0.717	1.178
Ga0197937_10831367	sav1866	ARO:3000489	0	0	0	0	0.981	1.023	1.027	0.949	1.297	1.176	0.886	0.983
Ga0197937_10831608	vanRI	ARO:3003728	0	0	0	0	1.096	0.958	1.027	1.085	0.964	0.921	1.337	1.213
Ga0197937_10831609	adeS	ARO:3000549	0	0	0	0	1.073	1.009	1.025	1.035	0.896	1.023	1.112	1.12
Ga0197937_10831669	mexL	ARO:3003710	0	0	0	0	1.145	1.124	1.089	1.205	0.895	0.91	1.501	1.195
Ga0197937_108317335	mtrR	ARO:3000817	0	0	0	0	1.102	1.15	1.198	1.163	0.598	0.768	1.086	1.404
Ga0197937_10831935	CRP	ARO:3000518	0	0	0	0	0.98	1.057	0.949	0.975	1.185	1.315	1.669	1.129
Ga0197937_10832088	mecD	ARO:3004185	0	0	0	0	0.78	1.008	1.054	1.075	1.091	1.159	0.964	0.874
Ga0197937_10832234	patB	ARO:3000025	0	0	0	0	0.903	0.987	0.914	1.101	1.479	1.222	0.896	0.892
Ga0197937_10832409	adeL	ARO:3000620	0	0	0	0	1	0.978	0.853	0.956	0.881	1.46	0.942	1.291
Ga0197937_10832573	tsnr	ARO:3003060	0	0	0	0	0.947	1.007	1.004	1.036	1.197	1.052	0.848	1.139
Ga0197937_108326013	dfrA26	ARO:3002857	0	0	0	0	1.183	1.325	1.106	1.135	0.983	1.228	0.917	0.821
Ga0197937_108326921	optrA	ARO:3003746	0	0	0	0	0.961	0.907	0.995	0.905	1.188	1.218	1.042	1.11
Ga0197937_108327213	kdpE	ARO:3003841	0	0	0	0	1.1	1.045	1.093	1.157	1.329	1.302	0.823	0.95
Ga0197937_108331617	sul3	ARO:3000413	0	0	0	0	1.126	1.131	1.097	1.089	1.087	0.989	1.373	1.078
Ga0197937_10833207	tet(D)	ARO:3000168	0	0	0	0	1.127	0.905	1.144	1.141	1.06	1.14	0.822	1.223
Ga0197937_108334232	msrB	ARO:3002818	0	0	0	0	1.062	1.241	0.966	0.99	1.686	1.248	1.327	1.02
Ga0197937_108337819	vanRG	ARO:3002926	0	0	0	0	1.018	0.964	0.985	1.092	0.904	0.862	0.875	0.946
Ga0197937_10833886	vanRF	ARO:3002925	0	0	0	0	1.043	0.981	1.003	1.008	1.149	1.575	0.644	1.089
Ga0197937_108338929	vanRB	ARO:3002921	0	0	0	0	1.334	1.301	1.366	1.169	1.177	1.953	1.312	1.296
Ga0197937_108340518	IMP-15	ARO:3002206	0	0	0	0	1.062	1.001	0.969	1.139	0.975	1.142	1.083	1.121
Ga0197937_10834125	CRP	ARO:3000518	0	0	0	0	1.013	1.176	1.195	1.069	0.926	1.036	1.293	0.81
Ga0197937_108347511	OpmH	ARO:3003682	0	0	1.817	0.694	2.308	1.848	2.573	1.355	1.124	0	0.974	1.176
Ga0197937_108363211	ACC-3	ARO:3001817	0	0	0	0	0	0.503	0.66	0	1.166	0.644	1.485	0.831
Ga0197937_10836571	Erm(47)	ARO:3003908	0	0	0	0	3.355	2.558	2.878	1.313	0.913	0	0.472	1.011
Ga0197937_108366513	tetA(48)	ARO:3003980	0	0	0	0	1.77	1.012	0.569	1.559	1.473	0	0.872	1.648
Ga0197937_10839543	patA	ARO:3000024	1.158	1.48	1.189	1.13	1.014	1.194	1.004	1.102	0.921	0.877	0.961	1.079
Ga0197937_108401117	patA	ARO:3000024	1.16	1.639	1.727	0.913	1.099	1.304	1.702	1.314	1.023	0.947	0.698	0.929
Ga0197937_10841312	vanSL	ARO:3002938	1.439	1.275	1.592	1.484	1.026	1.101	0.315	1.149	1.128	1.023	0.724	0.963
Ga0197937_10842583	mecA	ARO:3000617	1.302	1.772	1.355	1.146	1.104	1.109	1.502	1.435	0.891	1.116	0.822	1.066
Ga0197937_108431012	msrB	ARO:3002818	0.27	0.832	0.697	1.003	2.334	1.714	0.566	1.449	0	0	0	0
Ga0197937_10844721	optrA	ARO:3003746	1.923	0.842	1.026	0.98	4.092	1.252	1.654	1.389	1.511	1.736	2.034	2.323
Ga0197937_10845689	OpmH	ARO:3003682	0.725	0.86	0.875	0.987	1.254	0.568	0.676	0.649	1.098	0.63	0.443	2.025
Ga0197937_108458852	bcrA	ARO:3002987	0.945	1.046	1.149	1.107	0.272	1.444	0.661	0.634	1.073	1.232	1.3	1.98
Ga0197937_108466711	tetA(48)	ARO:3003980	2.478	1.032	2.19	1.132	1.361	1.181	1.449	1.219	1.093	1.627	1.228	1.095
Ga0197937_10846683	evgA	ARO:3000832	0.555	0.704	0.818	1.473	1.344	1.396	3.121	1.1	1.899	3.281	4.075	1.953
Ga0197937_10847044	bcrA	ARO:3002987	1.998	0.543	1.288	1.182	1.111	1.036	1.159	0.977	0.734	0.984	0.952	1.005
Ga0197937_10847852	vanHA	ARO:3002942	2.31	1.709	3.545	2.2	0.806	1.228	1.307	0.573	0.12	0	0.587	0.217
Ga0197937_10847965	Streptomyces cinnamoneus EF-Tu mutants conferring resistance to elfamycin	ARO:3003359	0.616	0.818	0.68	0.787	1.128	0.906	0.949	1.098	0.847	0.539	0.831	0.757
Ga0197937_108480127	evgA	ARO:3000832	0	0.365	1.272	0.705	1.13	1.11	1.271	1.061	1.042	1.134	1.015	0.907
Ga0197937_10848232	vanSE	ARO:3002935	0.258	0.537	0.759	1.345	1.213	1.563	3.114	1.273	2.067	5.072	3.129	1.558
Ga0197937_108483716	tetA(48)	ARO:3003980	1.224	1.198	1.443	1.239	1.057	1.103	0.998	1.001	1.038	1.929	1.4	1.144
Ga0197937_10850607	bcr-1	ARO:3003801	0	1.288	0.308	1.319	1.204	1.087	1.008	1.087	0.658	0	0.651	0.536
Ga0197937_108506923	mtrA	ARO:3000816	1.487	1.921	2.959	1.762	1.562	0.977	1.264	1.505	0	0	0.455	1.405
Ga0197937_10850819	patB	ARO:3000025	0	0.392	0.48	0.806	1.429	0.926	1.368	0.867	1.821	0	0.946	0.557
Ga0197937_10850915	bcrA	ARO:3002987	0.704	0.663	0.573	0.193	0.64	0.302	0.192	0.296	1.633	0.927	1.293	1.109
Ga0197937_108512138	floR	ARO:3002705	0.469	1.349	0.127	0.512	0.966	0.783	0.917	0.908	1.086	1.85	1.72	1.549
Ga0197937_108512235	tet(Z)	ARO:3000183	0	1.177	0.935	1.06	1.045	1.092	1.02	1.047	0.444	0.378	0.132	0.905
Ga0197937_10851348	QnrA5	ARO:3002711	1.75	1.163	0.949	0.837	1.167	1.088	1.593	1.104	0.676	0	0	0.551
Ga0197937_108527514	vanSF	ARO:3002936	1.347	1.171	1.282	1.153	1.095	1.093	1.104	0.982	1.064	1.11	1.091	1.072
Ga0197937_10853512	tetB(P)	ARO:3000195	1.859	1.786	1.906	1.63	1.403	1.324	1.11	1.022	1.064	1.257	1.053	1.151
Ga0197937_10854782	CRP	ARO:3000518	1.023	1.081	1.631	1.167	1.081	1.042	1.04	1.082	1.097	1.202	1.121	1.115
Ga0197937_10855064	sul3	ARO:3000413	0.926	0.818	1.074	0.986	0.73	0.888	1.018	1.017	1.076	1.1	1.069	1.078
Ga0197937_10856083	cmlR	ARO:3002690	0.646	0.989	0.999	0.949	1.311	1.149	1.076	1.225	1.093	0.622	1.043	1.137
Ga0197937_1085672221	OprM	ARO:3000379	0.471	0.789	0.469	0.695	1.207	1.131	1.055	0.932	0.83	0.78	0.577	1.567
Ga0197937_1085690210	catB8	ARO:3002680	1.398	1.107	0.696	0.999	1.037	0.704	1.276	1.264	0.793	0	0	0.62
Ga0197937_108569678	vanRN	ARO:3002929	2.277	1.016	0.863	1.095	0.79	0.833	1.116	1.024	1.463	0.719	1.806	1.924
Ga0197937_10861491	dfrE	ARO:3002875	1.554	1.081	1.629	1.683	0	0	0.723	0	1.275	0	0.966	0.246
Ga0197937_10861592	oleC	ARO:3003748	3.455	2.82	1.417	1.464	0.753	0.583	0.725	0.553	0.899	0	0	0.741
Ga0197937_10867522	mdtN	ARO:3003548	0.972	0	1.108	1.064	1.36	0.519	0.614	0.957	1.316	0.972	1.407	1.229
Ga0197937_10868162	mdtN	ARO:3003548	2.614	1.781	1.325	1.909	0.976	0.524	0.55	0.908	0.211	0.436	4.835	0.38
Ga0197937_108693313	bcrA	ARO:3002987	0	0	0.411	0	0.908	1.084	0.683	1.086	1.159	0.541	2.088	1.84
Ga0197937_108702924	vanSE	ARO:3002935	0	0	0	0.791	0.809	0.579	0.456	1.045	1.26	1.444	2.439	1.637
Ga0197937_10872912	arlS	ARO:3000839	0	0	0	0	1.557	1.026	1.775	1.439	0.55	1.716	0.668	1.197
Ga0197937_10872982	optrA	ARO:3003746	0	0	0	0	2.118	0.831	1.554	1.36	0	1.189	0.522	0.425
Ga0197937_10873253	Mycobacterium tuberculosis intrinsic murA conferring resistance to fosfomycin	ARO:3003784	0.734	0.816	1.539	0.899	1.312	1.324	1.168	1.743	1.177	1.303	1	0.349
Ga0197937_10873352	sul3	ARO:3000413	0	0	0	0	1.745	0.859	1.907	1.533	1.809	1.638	0.878	2.326
Ga0197937_10874655	arlS	ARO:3000839	0	0	0	0	1.234	1.151	1.446	1.141	0	1.419	0.822	0.781
Ga0197937_10874851	vanSE	ARO:3002935	0	0	0	0	1.059	1.339	0.979	1.188	0.515	1.243	0.625	1.222
Ga0197937_10875391	patA	ARO:3000024	0	0	0.346	0	1.383	0.707	1.181	1.318	0.529	0.585	1.027	1.36
Ga0197937_10875512	vanG	ARO:3002909	0	0	0	0	1.344	1.3	1.396	1.067	0	1.456	0.976	0.636
Ga0197937_10875785	tetA(48)	ARO:3003980	1.274	0	0.667	0	2.407	1.759	1.73	2.272	0.51	1.54	1.239	1.211
Ga0197937_10876843	dfrA3	ARO:3003105	0	0	0	0	1.427	1.628	1.376	0.739	0.724	0.874	2.459	2.004
Ga0197937_10877075	vanSA	ARO:3002931	0	0	0	0	1.376	1.214	1.628	1.162	0.486	1.467	0.944	0.385
Ga0197937_10877376	vanM	ARO:3002911	0	0	0	0	1.029	0.961	1.075	1.13	0.667	0.738	1.618	1.978
Ga0197937_10877734	tsnr	ARO:3003060	0	0	0	0	0.767	1.164	1.035	1.571	0	1.62	0.434	1.592
Ga0197937_10878832	pmrE	ARO:3003577	0	0	0	0	1.738	1.544	2.118	1.357	1.126	1.529	1.503	0.891
Ga0197937_10878871	baeS	ARO:3000829	0	0	0	0	0.745	1.177	0.772	0.71	0.966	0.583	0.938	1.528
Ga0197937_10879191	patA	ARO:3000024	0	0	0	0	1.281	1.609	1.839	1.623	1.271	1.215	0.926	0.503
Ga0197937_10879233	mexV	ARO:3003030	0	0	0	0	1.274	1.468	1.359	1.434	2.213	0.954	0.921	1.126
Ga0197937_10879332	adeR	ARO:3000553	0	0	0	0	1.773	1.901	2.499	1.841	0	2.24	1.03	1.678
Ga0197937_10879682	mexJ	ARO:3003692	0	0	0	0	0.802	1.398	0.889	1.022	0	1.27	0.454	1.11
Ga0197937_108816326	patB	ARO:3000025	0.566	0.868	0.497	0.704	1.787	1.061	0.999	1.07	0	2.015	1.358	0.929
Ga0197937_10881861	Streptomyces cinnamoneus EF-Tu mutants conferring resistance to elfamycin	ARO:3003359	5.35	8.323	8.899	6.264	7.238	2.697	4.165	3.138	7.66	7.481	2.488	1.783
Ga0197937_10882067	Burkholderia pseudomallei Omp38	ARO:3004123	0	1.679	1.392	1.606	1.364	1.182	1.113	1.34	0.577	0.684	1.184	0.796
Ga0197937_10883854	evgA	ARO:3000832	0	0.995	2.137	1.017	1.99	1.271	1.211	0.943	0	0	0.556	0.747
Ga0197937_10887072	bcrA	ARO:3002987	0	0.825	0.888	0.511	2.188	1.307	1.565	2.04	0.801	0	0	0
Ga0197937_10888743	farA	ARO:3003961	1.174	1.149	1.237	1.662	1.293	1.387	1.162	0.505	1.087	0	0	0.753
Ga0197937_10893054	adeJ	ARO:3000781	0.975	1.053	1.289	1.021	1.103	0.895	0.787	0.851	0.83	0.398	0.468	0.73
Ga0197937_10894921	mexV	ARO:3003030	1.09	1.126	0.657	0.951	1.209	1.1	1.152	1.262	0.937	0.956	0.905	0.997
Ga0197937_10896854	oleC	ARO:3003748	1.216	1.222	1.493	1.037	1.063	0.9	1.223	0.791	0.701	0.999	0.846	0.952
Ga0197937_108976510	sav1866	ARO:3000489	1.131	1.51	1.998	1.37	1.256	1.399	1.276	1.488	1.852	1.837	2.005	1.577
Ga0197937_10900482	tetA(48)	ARO:3003980	0.983	0.797	1.142	0.963	0.874	0.988	1.221	1.134	1.628	1.416	1.964	1.591
Ga0197937_10900691	tetT	ARO:3000193	1.309	1.395	1.784	1.063	1.042	1.246	1.351	1.168	2.098	1.793	1.432	1.588
Ga0197937_109015090	evgA	ARO:3000832	0	0	0	0.912	1.867	1.176	0.835	1.143	1.111	1.616	0	0.8
Ga0197937_109015475	msbA	ARO:3003950	1.005	1.864	0.533	1.358	0.843	1.045	1.067	1.129	1.062	2.14	1.933	2.023
Ga0197937_1090160461	vanTrL	ARO:3002974	0.391	0.683	0.83	0.588	1.137	0.895	1.271	0.717	0.892	0	0	0.375
Ga0197937_1090160477	vanSF	ARO:3002936	1.855	0.54	1.967	1.114	1.383	0.955	0.956	0.945	0.812	0.439	0.297	0.8
Ga0197937_10901657	Streptomyces cinnamoneus EF-Tu mutants conferring resistance to elfamycin	ARO:3003359	2.564	4.477	2.719	3.542	2.58	1.834	2.446	1.992	1.896	0.728	1.48	1.278
Ga0197937_109017121	ErmX	ARO:3000596	0	0.737	0	1.352	1.07	1.121	1.062	1.068	1.215	1.198	1.082	1.187
Ga0197937_109017971	baeR	ARO:3000828	0	0.264	0	0.546	0.813	1.236	0.953	1.19	1.298	0	1.165	0.697
Ga0197937_10904564	qacA	ARO:3003046	0.177	0.823	0.717	1.128	1.258	1.171	0.928	1.291	0	0.631	0.848	0.268
Ga0197937_10908931	patA	ARO:3000024	0.735	0.873	1.025	0.94	1.665	0.945	0.996	0.838	0	0.803	0	0
Ga0197937_10909472	adeL	ARO:3000620	1.173	1.224	1.2	1.11	0.295	1.024	1.022	1.172	0	0	0.605	0.185
Ga0197937_109100211	mexV	ARO:3003030	1.457	1.252	1.022	1.242	1.856	1.188	1.154	1.247	0.613	0.565	0	0.733
Ga0197937_10910073	tsnr	ARO:3003060	1.254	1.118	1.092	1.273	0.946	1.061	1.027	0.982	0	0	0.647	1.381
Ga0197937_10910084	ErmW	ARO:3001306	0.666	1.301	1.212	1.268	1.675	1.214	1.111	1.236	0	0	1.031	0.628
Ga0197937_10910482	vanRE	ARO:3002924	1.702	1.472	1.27	1.242	1.712	1.14	1.19	1.085	0	0	0	0.952
Ga0197937_10910802	pmrF	ARO:3003578	0.56	1.198	1.108	0.919	1.127	0.929	1.051	0.979	0	0	0.771	0.47
Ga0197937_10910812	vanSI	ARO:3003726	1.286	0.93	0.97	0.841	0.34	0.762	0.913	0.881	0	0	0.978	0
Ga0197937_10910839	sav1866	ARO:3000489	1.43	1.047	1.119	0.974	0.504	0.868	1.089	0.971	0	0	0.295	0.99
Ga0197937_109108914	tetA(48)	ARO:3003980	2.053	1.119	0.967	1.105	0.689	1.133	1.094	1.03	0	0	0	0.861
Ga0197937_10911081	cmx	ARO:3002703	1.788	0.937	0.785	0.891	0.741	0.929	0.909	0.933	0	0	0.434	0.529
Ga0197937_10911572	vanHD	ARO:3002944	0.856	0.791	2.353	2.531	1.128	0.787	1.056	0.624	0	0	0.237	0.048
Ga0197937_10913003	bcrA	ARO:3002987	1.053	2.053	2.115	2.655	1.388	0.968	1.16	0.528	0.872	0	0	0.059
Ga0197937_109139417	TaeA	ARO:3003986	1.005	0.928	0.903	1.049	0.662	1.001	0.797	0.596	1.456	0.338	1.736	0.964
Ga0197937_10915084	tetS	ARO:3000192	0	0.761	0.627	0.559	1.14	1.136	0.871	1.126	1.432	0	1.502	0.838
Ga0197937_10915614	CRP	ARO:3000518	0	0.854	0.44	0.995	1.371	1.515	1.467	0.806	0	0	0.431	0.81
Ga0197937_109225511	oleC	ARO:3003748	1.094	1.412	1.306	1.88	1.246	0	0.658	0.942	0.537	0	0	0.649
Ga0197937_10922934	TaeA	ARO:3003986	0.862	1.108	1.025	0.74	1.363	1.255	1.295	1.237	1.058	1.479	0	1.096
Ga0197937_10923151	TriC	ARO:3003681	0.917	0.641	0.947	0.679	1.171	0.943	1.669	0.864	1.363	1.816	1.486	1.518
Ga0197937_10924626	bcrA	ARO:3002987	0.053	0.907	0.435	1.021	3.701	1.217	2.326	3	2.735	0	1.597	1.496
Ga0197937_10930731	oleC	ARO:3003748	0.84	1.485	0.878	1.514	0.762	0	0	0.567	0.964	0	0	0
Ga0197937_10935152	vanG	ARO:3002909	0.518	0.404	0.412	0.232	1.119	1.44	1.131	1.258	1.178	0.423	0.843	1.005
Ga0197937_10935835	mfd	ARO:3003844	0.479	1.12	0.254	0.751	1.388	1.541	1.219	1.387	1.149	0	1.226	1.255
Ga0197937_10936081	arlR	ARO:3000838	1.637	1.702	2.314	3.423	0.231	0.638	0.159	0.189	0.128	4.156	0.07	0.052
Ga0197937_10938932	vanSN	ARO:3002940	0.451	1.056	0	0.809	1.575	1.452	1.386	1.659	1.501	0	1.54	1.612
Ga0197937_10947122	vanA	ARO:3000010	0	0	0.453	0	0	0	1.412	0	1.07	0.526	1.362	1.382
Ga0197937_10948193	rosB	ARO:3003049	0.996	1.458	0.6	0.99	1.504	0	2.467	0.614	0	0	0	0
Ga0197937_10948393	smeA	ARO:3003051	1.108	4.05	0.833	2.292	0	0	0	0.853	0	0	0	0
Ga0197937_10948522	mexL	ARO:3003710	1.122	1.266	1.563	0.859	0	0	0	0	0	0	0	0
Ga0197937_10949153	vanSE	ARO:3002935	1.078	1.54	1.141	0.837	0.477	0	0	0	0.978	1.267	0	0.585
Ga0197937_109500416	tet(V)	ARO:3000181	0.967	0.771	1.429	0.917	0.597	0	0	0	0	0	0	0
Ga0197937_10950373	msrB	ARO:3002818	0.977	2.077	1.923	0.881	0.804	0	0.988	0	0	0	0	0
Ga0197937_10951613	bcrA	ARO:3002987	1.214	0.645	1.195	1.096	0.499	0	0	0	0	0	0	0
Ga0197937_10951994	kdpE	ARO:3003841	1.139	0.384	1.422	1.303	1.188	1.545	1.461	1.455	0	0	0	0
Ga0197937_109521010	mtrA	ARO:3000816	1.022	0.964	1.19	1.31	0	0	0	0	0	0	0	0
Ga0197937_10952242	adeJ	ARO:3000781	0.844	2.004	0.714	1.518	0.835	0	0.293	0.438	0.49	0	0	0
Ga0197937_10952288	mecB	ARO:3003440	1.164	1.359	0.42	1.154	0.351	0	0	0	0.72	0	0	0
Ga0197937_10952722	vanSE	ARO:3002935	0.948	1.245	0.768	1.831	0	0	0.395	0.393	0	0.213	0	0
Ga0197937_10952751	QnrA2	ARO:3002708	1.006	2.109	1.563	0.859	0	0	1.606	0	0	0	0	0
Ga0197937_10952794	CRP	ARO:3000518	1.006	2.423	1.282	0.94	0	0	0	1.312	0	0	0	0
Ga0197937_10953862	Chlamydia trachomatis intrinsic murA conferring resistance to fosfomycin	ARO:3003785	1.05	1.476	1.025	0.877	0.571	0	0.702	0	0.586	0	0	0
Ga0197937_10955876	adeS	ARO:3000549	1.176	2.275	0.843	1.081	0	0	0	0	0	0	0	2.159
Ga0197937_10955933	rgt1438	ARO:3002883	0.872	1.521	1.408	0.904	0.589	0	0.724	0	0	0	0	0
Ga0197937_10956014	pmrA	ARO:3000822	0.924	0.822	0.761	1.536	0.636	0.827	0	0	0	0	0	0
Ga0197937_109565912	macA	ARO:3000533	1.115	2.475	1.25	1.069	1.393	0	0.856	0.853	0	0	0	0
Ga0197937_109565913	macB	ARO:3000535	1.159	0.773	1.074	1.444	0.898	0	0	1.465	0	0	0	0.367
Ga0197937_109565914	macB	ARO:3000535	1.029	2.152	0.725	1.461	0.606	0	0.372	0	0	0	0	0
Ga0197937_10956615	vanRI	ARO:3003728	1.181	1.379	1.277	1.872	0	0	0	0	0	0	0	0
Ga0197937_109575114	vanRC	ARO:3002922	1.239	0.638	1.181	1.516	0	0	0	0	0	1.312	0	0
Ga0197937_109581010	mexL	ARO:3003710	1.023	1.209	1.493	0.821	0	1.622	0	0	0	0	0	0
Ga0197937_10958944	tet(D)	ARO:3000168	1.036	1.084	1.003	1.288	0	0	1.031	1.027	0	0	0	0
Ga0197937_109617759	evgA	ARO:3000832	1.227	1.224	1.255	1.173	1.104	1.139	1.039	1.057	1.095	1.084	0.973	1.096
Ga0197937_109619924	patA	ARO:3000024	0.901	1.013	0.966	0.98	1.093	1.085	1.05	1.037	0.839	0.782	0.872	0.97
Ga0197937_10962095	tet(D)	ARO:3000168	1.174	1.128	1.052	1.059	1.064	0.938	1.033	0.966	0.95	0.854	1.02	0.998
Ga0197937_109622560	arlR	ARO:3000838	1.144	1.088	1.118	1.068	1.057	0.979	0.974	0.952	1.11	1.371	0.948	0.987
Ga0197937_1096233181	Streptomyces rishiriensis parY mutant conferring resistance to aminocoumarin	ARO:3003318	0.853	0.831	0.833	0.849	0.926	0.944	0.882	0.9	1.01	0.901	1.081	1.015
Ga0197937_10963413	smeD	ARO:3003055	0	0.956	0.657	1.072	0.32	1	0.437	0.736	0.972	1.124	2.359	1.582
Ga0197937_10964085	bacA	ARO:3002986	1.336	1.489	1.077	1.253	1.328	1.113	0.379	0.932	0	0	0.566	0.616
Ga0197937_10965852	pmrE	ARO:3003577	1.743	1.395	1.135	0.939	0.233	0.469	0.372	0.856	2.554	0.308	1.391	1.371
Ga0197937_10970521	vanHF	ARO:3002945	0	0	0.921	0	1.307	0.891	1.425	0.747	1.12	1.672	0.841	0.413
Ga0197937_10990864	sul2	ARO:3000412	1.035	0.9	1.085	1.52	1.395	1.044	0.9	1.516	0.47	0	0.761	0.992
Ga0197937_10993142	Streptomyces cinnamoneus EF-Tu mutants conferring resistance to elfamycin	ARO:3003359	1.774	1.177	1.398	1.389	2.084	2.288	4.382	1.011	2.581	2.109	2.665	2.42
Ga0197937_10993852	QnrC	ARO:3002787	1.112	1.505	0.965	0.816	0.29	0	0	0	0.933	1.322	1.503	0.479
Ga0197937_10993985	Streptomyces rishiriensis parY mutant conferring resistance to aminocoumarin	ARO:3003318	1.129	0.973	0.967	0.949	1.688	1.158	1.426	1.331	1.326	1.067	0.324	0.309
Ga0197937_10994532	vanG	ARO:3002909	1.36	0.853	1.015	0.873	1.476	1.151	2.048	1.357	1.798	0	2.145	0.897
Ga0197937_10995589	mecA	ARO:3000617	1.096	0.987	0.954	0.996	0.925	0	1.406	1.01	0.595	0.175	0.266	0.7
Ga0197937_10999763	tetA(48)	ARO:3003980	1.985	1.511	1.466	1.431	0	1.067	1.174	1.51	0	0	0.138	0.834
Ga0197937_11000386	bcrA	ARO:3002987	0	0.832	0.908	0.945	1.126	1.761	1.378	1.108	0	0.63	1.675	0.918
Ga0197937_11005393	patB	ARO:3000025	0	0.739	0.836	0	1	1.39	0.765	1.476	0	0	0.541	0
Ga0197937_110057514	arlR	ARO:3000838	0	0	0.925	0	1.272	1.211	2.019	1.076	1.285	2.181	1.247	2.729
Ga0197937_11005842	patA	ARO:3000024	0.758	1.115	1.563	0.868	0.932	1.073	1.895	0.919	0.979	0.491	0.906	1.022
Ga0197937_11006393	TaeA	ARO:3003986	1.64	1.607	3.005	1.565	1.834	1.063	2.596	1.169	1.093	1.063	1.029	1.02
Ga0197937_110073812	dfrA3	ARO:3003105	0	0	0	0	1.805	0.915	0.955	1.102	0.938	0	0.628	0.616
Ga0197937_11007766	vanN	ARO:3002912	1.976	2.906	3.882	2.911	2.162	1.221	3.67	1.145	1.249	2.47	1.072	1.409
Ga0197937_11008942	vanRI	ARO:3003728	0.714	1.186	0.974	1.22	1.451	1.606	1.452	1.371	1.393	0	1.09	1.401
Ga0197937_11011946	patA	ARO:3000024	2.004	1.388	1.709	2.022	1.698	2.385	1.496	2.026	1.43	1.275	0.851	1.004
Ga0197937_11014195	tsnr	ARO:3003060	0.621	1.144	0.676	1.617	0.825	0.882	0.962	1.047	1.164	1.234	1.968	0.79
Ga0197937_11014953	CRP	ARO:3000518	0	0	0	0.854	1.867	1.083	1.413	0.943	0.767	0.846	1.35	1.057
Ga0197937_11015005	Mycobacterium tuberculosis intrinsic murA conferring resistance to fosfomycin	ARO:3003784	0	1.694	0.801	1.036	0.489	0.964	0.814	0.853	1.158	1.706	0.777	1.279
Ga0197937_110154114	mexV	ARO:3003030	0	0	0	1.305	1.285	1.064	1.427	1.53	1.01	0.534	0.426	1.009
Ga0197937_11017261	mdtC	ARO:3000794	0.908	0.575	1.401	1.022	1.402	0.657	0.751	1.628	0.615	0	0.844	0.913
Ga0197937_11027692	rosB	ARO:3003049	1.694	0.986	0.685	2.695	2.687	1.591	1.198	1.829	0.789	1.121	0.961	1.089
Ga0197937_11028301	optrA	ARO:3003746	0	0	0	0.271	1.238	0.928	1.157	1.785	0	1.057	1.86	0.669
Ga0197937_11030784	cmx	ARO:3002703	0	0.494	0.901	0.515	1.57	1.264	0.734	1.446	0.277	0.922	0.337	0
Ga0197937_11032342	tetA(48)	ARO:3003980	0	0	0	0.795	1.039	1.413	1.059	0.832	0.366	1.235	1.337	0
Ga0197937_11032846	oleC	ARO:3003748	1.086	1.137	1.015	1.356	1.296	0.722	1.205	1.716	0.369	0	0.724	0
Ga0197937_11034142	SPG-1	ARO:3003720	1.134	1.195	1.251	1.319	1.298	1.3	1.158	0.606	0.443	0	0.87	0
Ga0197937_11034542	smeR	ARO:3003066	0.975	1.267	1.174	1.57	0.853	0.877	1.22	0.736	0.448	0	0	0.556
Ga0197937_11036879	pmrF	ARO:3003578	1.005	1.1	1.103	0.944	1.184	0.31	1.398	1.953	0.476	0	0.467	0
Ga0197937_110407139	tetA(48)	ARO:3003980	1.287	1.018	1.131	0.934	1.673	0.894	1.194	1.251	0.914	0	0	0
Ga0197937_11040785	FosA2	ARO:3002804	1.151	0.85	1.315	0.919	0.658	0.367	0.816	1.231	0	0	0	0
Ga0197937_11041923	adeF	ARO:3000777	1.02	1.167	0.979	1.235	0.722	0.756	0.947	0.794	0	0	1.139	0.719
Ga0197937_11042315	TaeA	ARO:3003986	1.083	1.037	0.893	1	1.131	1.09	1.546	1.887	3.758	1.351	1.641	1.554
Ga0197937_11044034	bcrA	ARO:3002987	0.938	0.926	1.009	0.791	1.234	1.195	1.197	1.204	0	0	0.72	0
Ga0197937_11044822	AAC(3)-IXa	ARO:3002543	0.926	1.067	1.072	1.196	1.647	1.834	1.4	1.43	2.41	0	0.395	0.498
Ga0197937_11046021	patA	ARO:3000024	1.171	1.103	1.036	1.307	1.269	1.021	0.891	1.186	0	0	0.473	0
Ga0197937_11046252	macB	ARO:3000535	1.281	1.193	0.968	1.152	0.633	0.882	0.677	0.962	0.541	0.875	1.328	0
Ga0197937_11047071	vatE	ARO:3002844	1.437	1.196	1.357	1.63	1.511	1.781	1.322	1.329	0	0	0	0
Ga0197937_11047762	Mycobacterium tuberculosis intrinsic murA conferring resistance to fosfomycin	ARO:3003784	0.484	0.452	0.444	0.53	1.098	2.164	0.483	1.41	1.958	1.148	0.655	1.338
Ga0197937_11049411	VgbC	ARO:3003990	4.562	3.786	2.919	3.633	2.156	1.374	1.932	2.099	1.391	0	0	0.306
Ga0197937_11049751	Streptomyces rishiriensis parY mutant conferring resistance to aminocoumarin	ARO:3003318	2.168	2.202	2.095	2.57	1.419	2.722	0.957	1.701	0.25	0.271	0.309	0.631
Ga0197937_11052722	tet(D)	ARO:3000168	2.003	1.974	0.766	1.671	0.593	0.83	1.333	0.86	0.073	0	0	0.369
Ga0197937_11053302	arlR	ARO:3000838	0.67	0.834	3.485	1.956	1.587	2.664	2.14	1.816	0.684	0.53	0	0.741
Ga0197937_11053602	evgA	ARO:3000832	1.671	1.135	1.612	1.255	0	0	0	0	3.084	0	0	1.636
Ga0197937_11055793	tetA(48)	ARO:3003980	0.775	1.219	0.934	1.359	0	0	0	0.575	0	0	0	0.696
Ga0197937_11055955	CRP	ARO:3000518	1.739	1.071	1.144	1.105	0.628	0	0	1.487	0	0	0	0
Ga0197937_11056712	bcrA	ARO:3002987	2.468	1.025	1.375	0.824	7.078	3.662	9.188	0.61	5.57	7.325	7.097	17.722
Ga0197937_11057423	vanSL	ARO:3002938	1.029	0.984	1.062	1.321	0.201	0	0.442	0	0	0.286	0	0.462
Ga0197937_11058242	vanHA	ARO:3002942	1.233	1.128	1.273	1.522	0	0	0	0.783	0.894	0	0	1.897
Ga0197937_11060662	pmrF	ARO:3003578	1.663	0.979	1.132	1.057	0	0	0	0.569	0	0	0	0
Ga0197937_11060901	vanSI	ARO:3003726	1.472	0.665	0.468	1.702	1.063	0	1.167	0	0	0	0	0
Ga0197937_11060902	vanRE	ARO:3002924	1.633	0.668	1.782	1.84	0	0	0	2.905	0	0	0	0
Ga0197937_110623911	pmrF	ARO:3003578	1.455	1.277	1.23	1.312	0	0	0	0.863	0.985	1.296	0	0
Ga0197937_11062783	bcrA	ARO:3002987	1.655	1.199	0.837	0.977	1.109	0.789	3.045	0.525	0	0	0	0
Ga0197937_11064043	vanHA	ARO:3002942	1.003	1.196	1.509	0.603	0	0	1.034	1.784	0	0	0	0
Ga0197937_11066078	evgA	ARO:3000832	2.773	0.904	0.909	2.199	0	0	0	0.685	0	0	0	0
Ga0197937_11067064	patA	ARO:3000024	1.644	1.077	0.881	1.066	0.701	0.499	0	0.997	0	0	0	0
Ga0197937_11068056	vanSC	ARO:3002933	1.135	1.432	1.734	1.085	0	0	0	1.835	0	0	0	0
Ga0197937_11068216	bcrA	ARO:3002987	1.568	1.217	0.673	1.178	3.344	0.952	2.204	0	0	0	0	0
Ga0197937_11083019	TaeA	ARO:3003986	0	0	2.989	0.612	0.57	0	0.537	0	0	0.974	0.647	0.815
Ga0197937_1108334171	evgA	ARO:3000832	2.564	0	1.204	0	0	0	0	0	0	0.986	0	0
Ga0197937_110845838	TaeA	ARO:3003986	3.099	2	3.636	0	0.277	2.084	0.522	1.102	0.968	0.975	0	0.264
Ga0197937_1108502251	adeF	ARO:3000777	0.803	0.888	1.884	0.463	0.861	0	0	0	0.752	1.112	0	0
Ga0197937_110859762	mexN	ARO:3003705	3.173	1.984	7.901	2.545	8.441	5.726	12.278	7.651	5.818	3.524	11.767	12.566
Ga0197937_11088662	dfrE	ARO:3002875	0.953	1.054	0	1.099	0	0	0	0	1.786	9.716	1.161	1.951
Ga0197937_110891092	dfrE	ARO:3002875	2.187	0	0.513	1.26	2.347	0	1.658	0	1.025	1.032	0	0
Ga0197937_110895621	tetB(P)	ARO:3000195	1.13	1.136	0.929	1.27	0.581	0.244	1.655	1.025	0.324	0	0	0.441
Ga0197937_11090663	evgA	ARO:3000832	1.42	1.22	0.993	1.173	0.863	0	0	1.522	0	0	0	0
Ga0197937_110907819	pmrF	ARO:3003578	1.245	1.227	1.113	1.208	0.405	0	0	1.19	1.356	0	1.273	0
Ga0197937_11091722	patA	ARO:3000024	1.178	1.101	0.946	1.125	0.277	0.699	0	0.734	1.162	0.843	0.873	0.632
Ga0197937_11091793	mfd	ARO:3003844	1.248	1.168	1.152	1.195	1.147	0.608	0.774	0.816	1.416	0.367	1.139	0.825
Ga0197937_11092903	ACC-3	ARO:3001817	1.183	1.081	0.988	0.906	0.693	0.872	0.555	1.374	0.145	0.263	0.272	0.395
Ga0197937_11092954	evgA	ARO:3000832	0.934	1.033	0.989	1.047	2.004	1.442	1.224	0.337	0	0	0	0
Ga0197937_110933712	patB	ARO:3000025	1.032	1.269	1.138	1.241	1.117	1.205	1.023	1.407	0	0	0	0
Ga0197937_11093474	tetA(48)	ARO:3003980	1.03	1.111	1.111	0.907	0.575	0	0	1.015	0	0	0	0
Ga0197937_110937053	vanHO	ARO:3002948	1.26	1.142	1.304	1.181	0.393	0.99	0	0.809	0.329	1.194	0	0
Ga0197937_11094144	vanHB	ARO:3002943	0.992	1.036	1.035	1.174	0.859	0	0	0.631	0.72	0	1.351	0.979
Ga0197937_110948410	tetA(48)	ARO:3003980	0.881	1.058	1.019	1.042	0.715	1.201	1.019	0.981	0.799	0	0	0
Ga0197937_110956842	msbA	ARO:3003950	1.065	1.015	1.255	1.029	1.209	0.508	0	1.659	0.675	0	0	0.459
Ga0197937_110957616	arlR	ARO:3000838	1.118	1.029	1.002	1.139	1.191	0	0	1.226	0.998	0	0	0
Ga0197937_110957630	pmrF	ARO:3003578	1.142	1.023	1.043	0.99	1.844	1.032	0	0.964	0.687	0	0	0
Ga0197937_11096151	Streptomyces rishiriensis parY mutant conferring resistance to aminocoumarin	ARO:3003318	0.105	0.054	0.117	0.127	1.667	0.764	3.887	0.802	4.063	0.921	1.907	1.382
Ga0197937_110962042	tetA(48)	ARO:3003980	1.139	1.024	0.675	1.204	0.54	0	3.464	1.271	0.453	0	0	0
Ga0197937_11096343	arlR	ARO:3000838	1.265	1.145	1.149	1.371	1.175	2.961	1.256	1.21	0	0	0	0
Ga0197937_110966910	tetA(48)	ARO:3003980	1.373	1.095	1.005	1.376	1.327	0	0	1.3	0	0	0	0
Ga0197937_110966913	vanG	ARO:3002909	1.202	1.279	1.084	1.249	2.602	2.184	0.927	1.658	0.727	0	0	0
Ga0197937_11096697	bcrA	ARO:3002987	0.95	1.114	1.509	0.977	0.604	0	0	0.532	0	0	0	1.376
Ga0197937_11098044	vanRN	ARO:3002929	1.027	1.028	0.882	1.507	0.882	0	0	0.691	0.492	5.355	0	0
Ga0197937_110984211	tetA(48)	ARO:3003980	1.185	1.139	1.034	1.112	0.494	0.623	0.528	0.582	1.243	0	0	0
Ga0197937_110989518	arlR	ARO:3000838	1.189	1.089	1.383	1.059	0	0	0	0.904	0	1.867	0	0
Ga0197937_11099547	tet(Z)	ARO:3000183	1.173	1.253	1.185	1.198	0.606	0	0	1.248	0.508	0	0	0
Ga0197937_11099816	mexV	ARO:3003030	1.011	1.03	1.116	1.058	0.303	0.764	1.62	0.802	0.762	0	0	0
Ga0197937_111015128	bcrA	ARO:3002987	1.536	1.263	1.202	1.426	0.863	1.448	0	0.845	0.964	0	0	0
Ga0197937_11102812	optrA	ARO:3003746	0	0	0	0	0.833	1.245	1.126	1.71	0	1.18	1.107	0.906
Ga0197937_111029914	tet(D)	ARO:3000168	0	0	0	0	0.149	0.223	0.402	0.306	0.92	0.886	0.804	1.511
Ga0197937_11103136	bcrA	ARO:3002987	0	0	0	0	1.228	0.918	1.66	1.681	0	1.369	1.198	1.187
Ga0197937_111033812	baeR	ARO:3000828	0	0	0	0	1.811	2.408	1.904	0.413	0	0.799	1.27	0.73
Ga0197937_111036315	adeL	ARO:3000620	0	0	0	0	0.64	1.915	0.866	1.15	0	1.144	1.056	1.045
Ga0197937_11103642	bcrA	ARO:3002987	0	0	0	0	0.35	0.524	0.947	1.798	0.542	0.745	0.816	2.286
Ga0197937_11104093	mtrR	ARO:3000817	0	0	0	0	1.839	4.469	2.175	1.652	1.422	1.225	1.204	0.333
Ga0197937_11104095	cmlR	ARO:3002690	0	0	0	0	2.494	1.305	1.685	1.28	0.771	1.004	0.951	1.718
Ga0197937_111048010	arlR	ARO:3000838	0	0	0	0	1.073	1.926	0.29	4.627	1.327	1.132	1.177	3.113
Ga0197937_111058424	evgA	ARO:3000832	0	0	0	0	1.16	1.735	1.255	2.859	2.871	1.592	1.292	1.515
Ga0197937_11106108	NmcR	ARO:3003665	0	0	0	0	0.319	1.909	1.941	0.328	0.987	1.221	1.237	1.157
Ga0197937_11106217	vanRE	ARO:3002924	0	0	0.353	0	1.404	0.969	1.314	2.107	1.67	1.286	1.024	2.272
Ga0197937_11106218	vanSN	ARO:3002940	0	0	0	0	0.894	0.729	0.988	1.585	0	1.115	0.861	1.296
Ga0197937_11106458	adeL	ARO:3000620	0	0	0	0	0.973	0.97	1.096	1.332	0	0.901	0.957	1.294
Ga0197937_111066711	NmcR	ARO:3003665	0	0	0	0	1.628	1.947	1.98	1.003	1.007	0.987	1.134	0.944
Ga0197937_11106853	bcrA	ARO:3002987	0	0	0	0	1.299	1.295	2.049	5.336	1.339	1.252	1.259	0.942
Ga0197937_111074614	Pseudomonas aeruginosa CpxR	ARO:3004054	0	0	0	0	1.102	1.923	1.49	0.755	0	1.156	1.03	0.266
Ga0197937_11107464	hmrM	ARO:3003953	0	0	0	0	1.302	0.811	1.467	2.228	0.671	1.267	1.356	1.574
Ga0197937_11107524	mexL	ARO:3003710	0	0	0	0	0.902	1.012	2.44	2.316	0	1.215	1.014	2.29
Ga0197937_11107665	dfrE	ARO:3002875	0	0	0	0	1.796	1.567	0.809	0.615	0.926	1.129	1.031	2.063
Ga0197937_11107666	golS	ARO:3000504	0	0	0	0	0.647	5.319	2.185	0.996	2	1.632	1.307	3.283
Ga0197937_11108087	CRP	ARO:3000518	0	0	0	0	0.792	1.184	1.338	1.22	0	1.122	1.037	0.861
Ga0197937_11108537	optrA	ARO:3003746	0	0	0	0	1.352	0.505	1.142	1.909	1.045	1.006	1.136	0.613
Ga0197937_11108883	oleC	ARO:3003748	0	0	0	0	1.098	0.547	1.237	2.819	1.132	1.266	1.17	1.062
Ga0197937_111088841	CRP	ARO:3000518	0	0	0	0	1.483	0.95	2.29	0.652	1.31	1.681	1.092	2.304
Ga0197937_11108889	adeL	ARO:3000620	0	0	0	0	1.306	1.221	1.104	2.683	1.01	0.88	1.212	2.132
Ga0197937_11108895	vanHB	ARO:3002943	0	0	0	0	0	1.116	0.807	0.766	0.923	1.032	1.108	1.623
Ga0197937_11108955	bcrA	ARO:3002987	0	0	0	0	0.377	1.503	1.359	2.322	0.777	1.133	0.953	0.729
Ga0197937_111093022	bcrA	ARO:3002987	1.408	0.933	1.299	1.046	1.325	0.198	0	0.408	3.279	0.962	0.869	2.21
Ga0197937_111095711	adeL	ARO:3000620	0	0	0	0	1.147	1.96	1.107	0.673	1.014	1.106	1.101	1.069
Ga0197937_11109792	adeL	ARO:3000620	0	0	0	0	1.485	0.74	1.338	1.524	0	1.057	1.259	1.196
Ga0197937_11110211	Streptomyces cinnamoneus EF-Tu mutants conferring resistance to elfamycin	ARO:3003359	0	0	0	0	2.26	2.34	0.705	3.57	1.075	1.626	1.262	1.261
Ga0197937_111103210	adeL	ARO:3000620	0	0	0	0	0.146	1.307	1.575	1.645	0.901	1.288	1.057	1.162
Ga0197937_111103229	tet(D)	ARO:3000168	0	0	0	0	1.179	1.259	1.594	0.346	0	1.165	1.056	1.221
Ga0197937_111104213	arlR	ARO:3000838	0	0	0	0	1.276	2.545	2.588	1.311	2.632	1.339	1.219	2.468
Ga0197937_111107449	MuxA	ARO:3004073	0	0	0	0	0.447	0.334	0.755	0.459	1.382	1.052	1.175	0.81
Ga0197937_11111309	adeL	ARO:3000620	0	0	0	0	0.957	1.193	0.647	1.311	0.493	1.031	1.158	0.463
Ga0197937_111115912	cmlR	ARO:3002690	0	0	0	0	1.147	0.49	1.107	1.514	0	1.245	1.318	2.495
Ga0197937_11111662	msbA	ARO:3003950	0	0	0.275	0	1.179	0.882	1.594	1.037	0.521	0.797	0.965	1.16
Ga0197937_11112453	Pseudomonas aeruginosa CpxR	ARO:3004054	0	0	0	0	1.767	1.762	1.062	0.806	0	0.991	1.255	1.282
Ga0197937_11112728	tet32	ARO:3000196	0	0	0	0	1.303	1.375	1.554	0.787	0.474	0.986	1.043	0.556
Ga0197937_11112813	rosB	ARO:3003049	0	0	0	0	1.155	1.48	1.338	1.186	1.02	1.108	1.255	1.615
Ga0197937_11117656	oleC	ARO:3003748	0	0	0	0	0.841	0.445	0.772	2.007	0.685	0.926	0.614	1.094
Ga0197937_11121933	dfrA21	ARO:3003017	6.86	5.362	5.211	6.193	0.337	17.144	5.12	8.342	2.127	0.709	0	0.723
Ga0197937_111228741	pmrF	ARO:3003578	0.882	1.178	1.502	1.52	0.547	0.448	0.873	0.743	0.984	0.766	1.539	0.78
Ga0197937_11125573	evgA	ARO:3000832	0	0.543	0.495	0.764	1.831	0.768	0.974	0.977	1.393	1.098	1.505	1.325
Ga0197937_11125961	vanSF	ARO:3002936	1.244	1.498	1.485	0.908	0.708	0.705	0.936	0.792	0.904	0.906	0.977	1.272
Ga0197937_11126729	vanHF	ARO:3002945	1.469	1.352	1.672	1.539	0.801	1.729	1.335	0.849	0.925	0.947	0.535	0.942
Ga0197937_11127803	msbA	ARO:3003950	0.933	0.645	1.126	0.956	1.281	1.518	1.65	1.417	1.359	1.01	1.191	2.539
Ga0197937_11127857	sav1866	ARO:3000489	0.617	1.786	1.406	0.723	1.684	1.358	1.601	1.461	1.139	0.922	0.868	0.853
Ga0197937_11128061	vanSC	ARO:3002933	0.545	0.627	0.228	0.588	0.585	0.797	1.027	0.902	0.944	0.995	1.291	0.894
Ga0197937_111290117	adeN	ARO:3000559	0.6	0.829	0.756	0.518	2.15	1.172	0.849	0.884	1.607	1.234	0.985	1.244
Ga0197937_11129393	tetT	ARO:3000193	2.452	2.483	3.24	2.327	2.107	1.542	2.11	1.76	1.583	1.026	2.369	2.668
Ga0197937_111298012	vanRM	ARO:3002928	0	0	0.632	0.433	1.439	1.47	1.125	1.572	1.423	0.938	1.099	1.214
Ga0197937_11129877	sdiA	ARO:3000826	0.568	0.523	0.476	0.857	2.71	2.277	1.204	2.403	0.804	1.599	1.552	1.569
Ga0197937_11130061	mepA	ARO:3000026	0.738	0.815	0.557	0.891	1.479	1.727	1.182	1.303	0.975	1.141	0.914	0.662
Ga0197937_111300929	tetB(P)	ARO:3000195	1.166	1.253	2.079	1.09	2.413	1.812	2.223	2.29	1.714	1.056	0.957	1.175
Ga0197937_111301547	mgrA	ARO:3000815	1.562	1.798	0.328	0.505	2.983	1.609	2.209	2.731	0.984	1.109	1.423	1.349
Ga0197937_111302035	tetA(48)	ARO:3003980	1.507	0.462	2.001	0.542	2.278	1.851	1.658	1.479	0.791	0.958	0.366	1.388
Ga0197937_11130294	iri	ARO:3002884	1.92	1.878	1.862	1.139	0.63	0.885	0.933	0.663	1.171	0.968	0.962	0.829
Ga0197937_11132252	Streptomyces cinnamoneus EF-Tu mutants conferring resistance to elfamycin	ARO:3003359	0.718	1.092	0.403	1.54	13.797	2.651	0.985	4.454	6.607	1.637	4.41	8.603
Ga0197937_11133259	oqxA	ARO:3003922	1.306	1.187	1.205	1.754	0.59	0.465	0.986	1.464	0.386	0	0.743	0.368
Ga0197937_111332822	bcrA	ARO:3002987	1.533	0.99	1.08	1.463	0.984	0.517	1.028	2.034	0	0	0.496	0.613
Ga0197937_111335142	mexN	ARO:3003705	1.15	1.1	1.041	1.138	0.678	0.534	0.87	0.467	0.887	0	1.481	1.268
Ga0197937_11133664	pmrF	ARO:3003578	0.756	1.265	0.987	1.342	0.838	0.44	1.366	0.347	0	0	0.633	0
Ga0197937_111343712	bcrA	ARO:3002987	2.108	1.481	0.969	1.425	0.779	2.045	0.521	0	0.51	0	0.392	0.728
Ga0197937_11134899	tetA(48)	ARO:3003980	1.603	1.853	1.351	1.458	0.849	0.892	0.853	0.351	1.112	0	1.499	2.384
Ga0197937_111349917	bcrA	ARO:3002987	1.21	0.954	1.065	1.213	0.461	0.484	0.848	0.381	0.603	0	1.51	1.869
Ga0197937_111353450	vanRG	ARO:3002926	1.533	1.045	0.977	1.405	0.801	0.421	0.938	0.663	0.349	0	1.211	2.664
Ga0197937_11137108	tetA(48)	ARO:3003980	0.98	1.615	1.067	1.253	0	1.046	2.165	0	0	0	0.502	0
Ga0197937_11140298	arlS	ARO:3000839	1.12	1.359	1.22	1.393	0.846	1.098	0.63	0.437	1.835	1.488	0	1.228
Ga0197937_11140592	vanSC	ARO:3002933	1.232	1.359	1.797	1.367	1.359	0.588	0	0.313	0.328	0.797	0	0
Ga0197937_11144992	bcrA	ARO:3002987	1.083	1.173	1.881	1.077	0.696	0	1.037	0.48	0	0	0	0
Ga0197937_11145511	sul2	ARO:3000412	1.115	1.023	0.67	1.342	1.114	0	2.214	0.256	0	0	0	0
Ga0197937_11145616	oqxA	ARO:3003922	0.86	0.862	1.997	0.554	0.481	0.625	0	0.83	0	0	0	0
Ga0197937_11146451	vanSI	ARO:3003726	0.86	0.827	1.661	0.716	0	0	1.144	0	0	0	0	0
Ga0197937_11147642	evgA	ARO:3000832	1.198	1.339	2.273	1.418	1.051	0.682	2.348	0.725	0	0	0	0
Ga0197937_11147976	SPM-1	ARO:3003793	1.083	0.988	1.937	1.24	0	2.535	0	0.674	0	0	0	0
Ga0197937_11148241	rosB	ARO:3003049	1.118	0.994	1.517	1.342	0.301	0	0	1.348	0.217	0.264	0.572	0
Ga0197937_11148655	tolC	ARO:3000237	1.08	1.156	1.108	1.001	0.439	0.285	0.327	1.362	0	0	0	0
Ga0197937_11148795	evgA	ARO:3000832	1.16	1.343	0.897	1.126	0.995	0.646	0	2.403	0	0	0	0
Ga0197937_11149151	mexL	ARO:3003710	1.138	1.012	1.092	1.282	0	2.621	0	0.348	0	0	0	0
Ga0197937_11149961	vanSL	ARO:3002938	1.243	1.585	1.314	1.331	0	0	1.449	1.676	0	0	0	0
Ga0197937_11150511	tsnr	ARO:3003060	0.925	0.986	1.557	1.012	0.785	0	1.17	1.083	0	0	0	0
Ga0197937_11151106	tet(41)	ARO:3000569	1.07	1.183	1.29	1.268	0	0	0	0.881	0	0	0	0
Ga0197937_11151513	vanSC	ARO:3002933	1.131	1.153	2.401	1.133	2.537	2.47	0	1.531	0	0	0	0
Ga0197937_11152581	Bifidobacterium ileS conferring resistance to mupirocin	ARO:3003730	1.005	1.276	1.836	1.154	0.536	0	0.599	0.74	0.97	0	0.51	0.389
Ga0197937_11152661	ramA	ARO:3000823	1.073	1.162	1.683	1.376	0	0	0	0.46	0	0	0	0
Ga0197937_111527410	Streptomyces cinnamoneus EF-Tu mutants conferring resistance to elfamycin	ARO:3003359	0.99	0.904	1.316	1.51	0.521	0.338	0.388	0.539	1.132	0	0	0
Ga0197937_11153011	vanRD	ARO:3002923	1.081	1.196	2.344	1.126	1.182	0	0	0.815	0	0	0	0
Ga0197937_11154237	sav1866	ARO:3000489	1.057	1.026	1.295	0.923	0.684	0	0.51	1.298	0	0.301	0	0
Ga0197937_11154604	vanD	ARO:3000005	0.97	1.05	1.354	0.699	0.867	0	0.861	0.399	0	0	0	0
Ga0197937_111578613	VgbC	ARO:3003990	1.346	1.066	1.009	0.83	1.231	1.442	0.577	0.303	0	0	0.256	0.639
Ga0197937_11160081	adeB	ARO:3000775	0.619	0.731	0.756	0.872	1.117	1.068	1.174	1.488	1.851	0	1.077	0.56
Ga0197937_11164142	vanHB	ARO:3002943	1.325	1.343	1.016	1.568	0.912	0.856	0.655	0.764	0.512	0	1.29	0.805
Ga0197937_111752414	tet(42)	ARO:3000572	1.333	0.877	0.897	1.986	0.486	0.627	0.604	1.183	0	0	0	0.498
Ga0197937_11176524	arlR	ARO:3000838	1.655	0.689	1.093	1.69	0.679	0	0.563	0.42	0	0	0	0.463
Ga0197937_111769412	Listeria monocytogenes mprF	ARO:3003771	1.234	0.961	1.027	0.968	0.748	0.297	0.286	0.881	0	0	0	0.472
Ga0197937_111769737	arlR	ARO:3000838	0.82	1.188	0.965	1.257	1.345	0	0	1.144	0	0	0	0
Ga0197937_111774027	MIR-13	ARO:3002178	1.067	1.081	1.004	1.725	0.707	0	0	1.057	0	0.408	0	0
Ga0197937_111774116	evgA	ARO:3000832	0.981	1.434	1.256	1.266	1.46	1.076	0	0.774	0	0	0	0
Ga0197937_111786515	oleC	ARO:3003748	0.765	0.908	1.121	2.051	0.366	0.472	0	0.424	0	0	0	0
Ga0197937_111786521	bcrA	ARO:3002987	0.834	1.372	0.981	1.398	0.798	0	0	1.388	0	0	0	0
Ga0197937_11178811	mdtK	ARO:3001327	0.93	0.897	1.054	1.552	0.949	0	0.59	1.046	0	0	0	0.486
Ga0197937_11178956	AAC(6')-Isa	ARO:3002563	1.408	0.881	1.154	1.385	1.617	1.391	1.34	0.5	0	0	0	0.552
Ga0197937_111793324	OprM	ARO:3000379	0.932	0.872	1.047	1.278	0.951	0.614	1.183	0.827	0	0	0	0
Ga0197937_111793339	mecR1	ARO:3000215	0.885	0.924	1.071	1.15	0.692	0.397	0.383	1.57	0	0.2	0.232	0.473
Ga0197937_111794120	mdtC	ARO:3000794	1.536	0.939	0.97	1.396	1.127	0.632	1.097	0.886	0.142	0.509	0.444	0.502
Ga0197937_111796766	tetA(48)	ARO:3003980	1.141	1.034	1.005	1.02	0.874	0.564	1.629	0.506	0	0	0	0.447
Ga0197937_111796781	oleC	ARO:3003748	1.116	0.963	1.037	1.36	0.777	1.503	0.483	1.981	1.123	1.511	1.172	1.193
Ga0197937_11180327	arlR	ARO:3000838	1.22	1.422	1.347	1.745	1.401	0	0	1.408	0	0	0	0.478
Ga0197937_11180796	mexK	ARO:3003693	1.074	1.018	0.94	1.4	0.697	0.45	0.693	0.663	0.806	0.452	0.421	0.928
Ga0197937_11182232	tsnr	ARO:3003060	0.973	1.008	1.078	1.566	0.559	0	0.463	1.123	0	0	0	0
Ga0197937_111831420	otr(A)	ARO:3002891	0.95	1.007	0.964	0.734	1.984	0.427	0.617	1.15	1.673	1.931	1.248	1.694
Ga0197937_111831432	bcrA	ARO:3002987	0.699	0.981	1.049	0.625	0.502	0.432	0.832	1.008	1.45	0.868	2.02	2.056
Ga0197937_11183524	bcrA	ARO:3002987	0.214	0.856	0.831	0.958	1.231	1.059	1.02	1.237	0	0	0	0.841
Ga0197937_111846825	Bifidobacterium ileS conferring resistance to mupirocin	ARO:3003730	1.18	1.801	1.485	0	2.676	2.062	2.576	2.241	1.513	1.328	1.062	1.081
Ga0197937_111853011	pmrF	ARO:3003578	0	1.369	1.737	0.765	2.225	2.351	3.367	2.921	0.885	0.421	0.686	1.05
Ga0197937_111853414	TaeA	ARO:3003986	0.536	1.716	2.359	0.639	1.993	2.456	2.558	3.153	0.555	1.231	1.146	1.071
Ga0197937_111854526	cmlR	ARO:3002690	0	0	0.432	0	1.738	0.779	2.586	1.331	0	0.209	1.25	0.806
Ga0197937_111862123	oleC	ARO:3003748	0.696	0	0	0	1.036	0	0.332	0.529	1.442	0.914	1.49	1.241
Ga0197937_11187508	pmrF	ARO:3003578	1.016	1.627	3.097	1.212	2.015	1.553	2.668	2.7	1.403	1.333	1.268	1.271
Ga0197937_111883153	patB	ARO:3000025	0	0.876	1.944	0	3.66	2.757	3.132	4.514	1.132	1.883	1.072	0.96
Ga0197937_11189624	ACT-10	ARO:3001832	1.105	1.062	1	1.114	0.953	0.355	0.549	1.318	0.683	0	0.73	0.608
Ga0197937_11189815	mepR	ARO:3000746	1.356	1.339	1.292	1.493	2.286	0	0.329	0.263	0	0	0	0
Ga0197937_11189851	ACT-37	ARO:3003172	1.27	1.198	1.241	1.345	0.518	0	1.194	1.554	0.557	1.737	0	1.116
Ga0197937_11191622	bcrA	ARO:3002987	1.139	1.203	1.174	1.17	1.535	0	0.884	0.708	0	0	0	0
Ga0197937_11192621	vanSO	ARO:3002941	1.316	1.415	1.292	1.403	0.273	0.456	0.314	0.628	1.758	0	0	0.391
Ga0197937_11192622	vanRF	ARO:3002925	1.518	1.303	1.379	1.71	1.771	1.483	3.06	1.838	0	0	0	0
Ga0197937_11192759	tetB(P)	ARO:3000195	1.153	1.168	1.13	1.127	1.21	1.351	2.09	1.395	1.734	0.676	0	0.579
Ga0197937_11193353	dfrE	ARO:3002875	1.02	1.018	1.038	1.083	0	0	1.216	1.136	0	0	0	1.01
Ga0197937_111934013	CRP	ARO:3000518	1.272	1.148	1.193	1.134	0	0	1.716	2.061	0	0	0	0
Ga0197937_111934016	tetT	ARO:3000193	1.239	1.139	1.171	1.157	0.901	0.503	0.864	0.692	0.968	1.006	0.518	0.862
Ga0197937_11193604	ADC-2	ARO:3003848	1.19	1.161	1.165	1.212	0.562	1.884	2.105	0.907	1.209	0	0	2.017
Ga0197937_11194567	sav1866	ARO:3000489	1.016	1.068	0.998	0.951	0.445	0.497	0.683	0.752	0.319	0	0	0.425
Ga0197937_11194589	mdtN	ARO:3003548	1.161	1.165	1.081	1.077	1.32	0	1.33	1.37	0.71	0	0	0
Ga0197937_11194593	TUS-1	ARO:3000844	1.296	1.221	1.185	1.211	0	1.199	1.03	1.32	0	0	0	0
Ga0197937_11194738	mexV	ARO:3003030	0.955	1.21	1.082	1.087	0	1	1.203	1.652	0.321	0	0	0
Ga0197937_111949612	tsnr	ARO:3003060	1.105	1.226	1.127	1.127	1.661	0	2.152	0.383	0.893	0	0	0
Ga0197937_11194992	vanHB	ARO:3002943	1.219	1.24	1.141	1.227	0.664	0	2.486	0.306	0.714	0	0	0
Ga0197937_11195072	vanHA	ARO:3002942	0.944	1.058	1.027	1.083	0.66	0	0.57	1.065	1.419	0.553	0	0
Ga0197937_11195103	patA	ARO:3000024	1.291	1.266	1.083	1.295	0.554	0.927	0.956	0.51	1.19	0	0	0.794
Ga0197937_11195109	oleC	ARO:3003748	1.205	1.304	1.243	1.331	2.431	0	1.6	0.641	0	0	0	0.997
Ga0197937_11195234	sav1866	ARO:3000489	1.073	1.124	1.049	1.094	0.357	1.195	1.027	1.562	1.342	0.597	0.307	1.279
Ga0197937_111956625	TLA-2	ARO:3003203	1.434	1.252	1.369	1.463	1.412	0	0.407	0.977	0.759	1.183	0	0
Ga0197937_11195669	macB	ARO:3000535	1.207	1.348	1.328	1.475	0.513	0.86	0.887	1.42	1.104	0	0	0.737
Ga0197937_111959023	mexJ	ARO:3003692	1.077	1.105	1.064	0.995	1.215	0	0.525	0.28	1.306	0	0	0
Ga0197937_111959025	pmrF	ARO:3003578	1.052	1.049	1.144	1.174	0	0	2.314	1.235	0.96	0	0	0
Ga0197937_111960011	vanHF	ARO:3002945	1.481	1.384	1.472	1.563	0	0.662	1.593	1.457	2.548	0	0	0
Ga0197937_11196004	DHA-16	ARO:3002147	1.33	1.344	1.265	1.449	0.264	0	0.607	1.824	1.701	0	0	0
Ga0197937_11196063	TaeA	ARO:3003986	1.244	1.225	1.184	1.157	0.508	1.134	1.364	1.248	2.365	0	0	0.971
Ga0197937_11196066	vanSI	ARO:3003726	1.177	1.204	1.179	1.198	0.982	0	1.292	1.293	0.452	0	0	0.805
Ga0197937_11196764	vanRF	ARO:3002925	1.172	1.174	1.044	1.106	0.92	0	0.53	0.848	1.484	0	0	2.641
Ga0197937_11196765	vanSI	ARO:3003726	1.12	1.194	1.135	1.171	0	0	0.983	1.378	0	0	1.472	0
Ga0197937_11197034	adeF	ARO:3000777	0.787	0.77	0.763	0.75	1.767	0.986	0.848	1.357	0	0	0	0
Ga0197937_11197219	mdtC	ARO:3000794	1.159	1.145	1.067	1.103	0.28	0.235	0.645	1.162	0.903	0.235	0.483	0.402
Ga0197937_11197274	ACC-2	ARO:3001816	1.286	1.316	1.279	1.279	0	0	1.243	2.373	0	0	0	0.715
Ga0197937_11197788	vanSA	ARO:3002931	1.123	1.206	1.074	1.112	1.063	0.445	1.683	0.857	0.571	0.445	0	0.763
Ga0197937_11197872	adeR	ARO:3000553	1.182	1.078	1.077	1.054	0.441	1.477	0.508	0.61	0.948	0	0	0
Ga0197937_11198356	emrR	ARO:3000516	1.234	1.216	1.134	1.228	1.408	0	2.026	0.649	0	0	0	1.01
Ga0197937_111985915	pmrF	ARO:3003578	1.506	1.374	1.358	1.381	0.861	0	2.23	1.984	0	0	0	0
Ga0197937_11198641	pmrE	ARO:3003577	0.129	0.144	0.142	0.167	7.217	8.79	5.289	1.664	1.41	1.648	15.271	7.531
Ga0197937_11198876	vanG	ARO:3002909	1.196	1.251	1.154	1.085	1.962	0	0.188	0.452	0.703	0	0	0.938
Ga0197937_111990310	vanRF	ARO:3002925	1.281	1.46	1.429	1.465	1.392	0	2.138	0.856	0.998	0	0	0
Ga0197937_111990328	dfrA3	ARO:3003105	1.298	1.495	1.341	1.559	0	0	0	0.297	1.385	0	0	1.848
Ga0197937_11199039	vanSN	ARO:3002940	1.358	1.364	1.27	1.493	0.75	0	1.008	1.038	0	0	0	1.435
Ga0197937_111991912	pmrE	ARO:3003577	1.354	1.367	1.389	1.467	0.48	0.402	0.691	0.995	0.516	0	0	0
Ga0197937_111993223	sav1866	ARO:3000489	1.284	1.213	1.066	1.215	0	0.293	0.302	1.451	0.564	1.171	0	1.254
Ga0197937_111993228	mexJ	ARO:3003692	1.147	1.063	1.011	0.958	0	0	0.275	1.211	1.027	0	0	0.685
Ga0197937_11199556	arlS	ARO:3000839	1.073	1.027	1.042	1.014	0.936	0	1.146	1.511	1.007	0.392	0.404	1.008
Ga0197937_11199825	ACT-9	ARO:3001826	1.168	1.26	1.191	1.335	0.336	0.281	1.644	1.006	1.805	0	0	0
Ga0197937_11199827	mdtA	ARO:3000792	1.239	1.286	1.232	1.332	0	0	1.145	1.703	2.444	0.952	0	0
Ga0197937_11199828	mexW	ARO:3003031	1.228	1.267	1.238	1.373	1.027	0	1.064	0.947	1.435	0	0	0.295
Ga0197937_112000219	CMY-104	ARO:3002116	1.24	1.286	1.195	1.187	0.548	0.459	1.262	0.505	1.178	0	0	0.786
Ga0197937_11200328	sav1866	ARO:3000489	1.131	1.191	1.11	1.207	0.934	0.626	0.968	1.636	0.803	0	0	1.072
Ga0197937_11200732	vanRM	ARO:3002928	1.233	1.232	1.152	1.208	1.229	0.686	1.651	1.416	0.881	0.343	0	0
Ga0197937_11201137	evgA	ARO:3000832	1.361	1.172	1.34	1.435	0	0	0.577	0.925	2.156	1.679	0	0
Ga0197937_11201703	Bifidobacterium ileS conferring resistance to mupirocin	ARO:3003730	1.245	1.28	1.219	1.389	1.359	0.325	1.118	1.432	1.565	0.65	0.335	1.253
Ga0197937_11201705	rosB	ARO:3003049	1.242	1.349	1.234	1.325	1.545	0.517	0.801	0.499	0.498	1.035	0	0.443
Ga0197937_112025323	mfpA	ARO:3003035	1.177	1.233	1.075	1.191	1.126	1.508	0.519	0.415	1.452	0	0	0
Ga0197937_11202535	patA	ARO:3000024	1.183	1.151	1.152	1.163	0.479	0.802	0.551	1.324	0	1.604	0	0.687
Ga0197937_112026018	DHA-12	ARO:3002143	1.047	1.022	0.961	1.069	0.508	0.851	0.951	1.405	1.228	0	0	1.093
Ga0197937_112026019	vanD	ARO:3000005	1.021	1.004	1.088	1.115	0.434	0	0.874	0.9	0.466	2.18	0	1.867
Ga0197937_112026028	mecA	ARO:3000617	1.028	1.067	1.012	0.993	0.448	1.5	0.344	0.757	2.567	0	0	0.428
Ga0197937_112026610	ramA	ARO:3000823	1.398	1.368	1.393	1.453	0.622	0	0	2.006	0.334	0	0	1.338
Ga0197937_11202801	bcrA	ARO:3002987	1.288	1.245	1.239	1.232	0	0	1.708	0	0	1.656	1.705	0
Ga0197937_112028020	adeC	ARO:3003811	1.238	1.238	1.182	1.174	0.468	0.392	0.944	1.403	0.503	0.784	0.807	0.672
Ga0197937_112028021	mexH	ARO:3000807	1.212	1.139	1.176	1.106	0	1.961	0.843	1.62	0.629	0	0	0
Ga0197937_11202945	patA	ARO:3000024	1.231	1.298	1.369	1.41	0.797	0	1.071	1.47	1.142	0	0	1.525
Ga0197937_11203003	oleC	ARO:3003748	1.147	0.988	1.017	1.051	0	0	0.267	1.284	1.497	1.555	0	1.332
Ga0197937_11203379	bacA	ARO:3002986	1.105	1.107	1.073	1.043	1.586	1.328	0.913	1.097	0	0	0	0
Ga0197937_11203451	vanSF	ARO:3002936	1.13	1.114	1.089	1.177	0.85	0	1.958	0.784	0.914	0	0	0
Ga0197937_11203452	vanRE	ARO:3002924	1.268	1.293	1.171	1.278	0.607	0	0.699	1.54	1.306	0	0	0.871
Ga0197937_11203603	arlS	ARO:3000839	1.176	1.126	1.19	1.154	1	0.558	0.48	1.229	0.895	0.558	0	0.478
Ga0197937_11203604	evgA	ARO:3000832	1.179	1.239	1.167	1.17	0	0	0.788	0.421	1.471	0	0	1.309
Ga0197937_11203986	tet(D)	ARO:3000168	1.34	1.312	1.308	1.314	1.092	0	1.886	2.014	0	0	0	0
Ga0197937_112043113	vanRI	ARO:3003728	1.295	1.287	1.388	1.421	1.398	0	0.537	0.215	2.004	1.561	0	0
Ga0197937_11205533	evgA	ARO:3000832	0	0	0.441	0	0.489	1.477	1.515	1.608	1.036	0	2.909	1.889
Ga0197937_11206273	patB	ARO:3000025	0	0	0.52	0	1.441	2.538	1.585	1.353	0.61	0.714	0.571	1.669
Ga0197937_11206772	tetA(48)	ARO:3003980	1.802	0.917	3.794	1.055	0.981	1.058	0.924	0.781	0	0	0.972	1.015
Ga0197937_11207991	mexV	ARO:3003030	0	0	0	0	1.596	1.313	1.231	1.225	0.65	0.76	1.824	2.962
Ga0197937_11208211	emrA	ARO:3000027	0	0	0	0	1.062	0.628	1.36	1.026	0.991	0.774	0.619	1.808
Ga0197937_11210673	oleC	ARO:3003748	0	0	0.334	0	1.854	2.425	1.403	1.044	0.785	1.378	1.176	0.358
Ga0197937_11211404	cmlR	ARO:3002690	0	0	0	0	1.239	1.798	0.765	0.895	0	0.59	1.133	0.92
Ga0197937_11212213	msrB	ARO:3002818	0	0	0	0	1.636	0.882	1.205	0.857	0	0	0.694	0
Ga0197937_11212834	tetA(48)	ARO:3003980	0	1.225	0.845	0	1.311	1.767	1.235	1.099	0	0	0.928	0.452
Ga0197937_11215212	adeL	ARO:3000620	0	0	0.669	0	1.112	1.866	1.19	1.197	0	1.838	2.351	2.326
Ga0197937_11218822	mexJ	ARO:3003692	0	0.319	0.44	0	1.807	1.413	1.315	1.246	1.034	0	1.548	0.471
Ga0197937_11221254	AxyY	ARO:3004144	0.542	0.276	0.951	0.317	1.518	1.485	1.329	1.268	0.669	0.261	0.752	1.17
Ga0197937_11221323	mexL	ARO:3003710	0	0	0	0	1.166	0.4	1.336	1.897	0	0	1.05	1.023
Ga0197937_11221513	pmrF	ARO:3003578	0.844	0	1.776	0.494	0.985	1.156	1.354	1.021	0.347	0.407	0.52	0.634
Ga0197937_11221784	pmrF	ARO:3003578	0	0	0	0	0.971	1.503	0.984	1.073	0	0.925	1.036	1.441
Ga0197937_11222573	evgA	ARO:3000832	0	0	0	0	1.163	1.462	1.179	1.312	0.947	0	1.949	0.216
Ga0197937_11224303	mecR1	ARO:3000215	0	0	0	0	1.121	0.862	1.356	0.822	1.977	0.771	0.617	0.901
Ga0197937_112280858	optrA	ARO:3003746	0.614	1.537	0.513	0.696	2.941	0.667	2.297	1.98	0.278	0.29	1.124	1.176
Ga0197937_1123264152	kdpE	ARO:3003841	0.868	2.174	1.45	1.477	0.693	0	0	0	0.787	0.822	1.068	2.139
Ga0197937_112338614	mexL	ARO:3003710	0	0	0.548	0	0.951	0.68	1.379	1.17	1.584	0	0.817	1.748
Ga0197937_112338617	oleC	ARO:3003748	0	0	0.748	0	1.163	1.277	1.172	1.229	1.442	1.438	1.116	0.619
Ga0197937_11233964	optrA	ARO:3003746	0	0	0	0	0.768	0.823	0.896	1.67	0.852	2.548	1.225	1.149
Ga0197937_112346114	vanRD	ARO:3002923	0.579	0	0.44	0	1.409	1.913	1.514	1.773	1.061	0.846	1.924	1.977
Ga0197937_11234964	bcrA	ARO:3002987	0	0	0	0	1.086	1.032	1.021	1.093	1.831	0.456	1.417	1.01
Ga0197937_112349712	bacA	ARO:3002986	0	0	0	0	1.224	0.536	1.353	1.278	0	0	0.829	1.481
Ga0197937_112359713	patA	ARO:3000024	0	2.651	0.29	0	0.795	0.809	0.765	0.524	1.397	0.835	1.235	1.199
Ga0197937_112366210	RlmA(II)	ARO:3001301	0	0	0	0	1.124	1.447	1.146	1.115	0.817	0.815	1.265	0.952
Ga0197937_11236642	cmlR	ARO:3002690	0	0	0.281	0	1.052	1.045	1.154	1.844	0.27	0.809	1.196	1.127
Ga0197937_112367110	cfrA	ARO:3003441	0	0	0	0	1.345	1.319	1.024	0.914	0.63	0.314	1.185	0.966
Ga0197937_11237093	CRP	ARO:3000518	0	0	0	0	1.157	1.25	1.519	1.04	0	1.106	1.839	1.02
Ga0197937_11237352	bcrA	ARO:3002987	0	0	0	0	1.158	1.663	1.376	1.041	0	0.936	1.454	1.324
Ga0197937_112375313	pmrF	ARO:3003578	0	0	0.46	0	1.597	0.428	1.412	1.058	0.886	0.442	1.47	1.25
Ga0197937_112385513	arlR	ARO:3000838	0	0	0	0	1.097	1.706	1.136	2.136	0	1.921	1.385	0.827
Ga0197937_11239292	evgA	ARO:3000832	0	0	0	0	1.467	0.996	1.544	0.44	0	0	0.798	1.391
Ga0197937_11239867	optrA	ARO:3003746	0	0	0	0	1.329	1.128	1.534	0.821	0.876	0.873	0.775	1.074
Ga0197937_11239942	oleC	ARO:3003748	0	0	0	0	0.926	1.257	1.12	1.249	1.953	1.947	0.324	0.778
Ga0197937_112400120	vanSL	ARO:3002938	0	0	0.909	0	1.017	1.128	1.102	1.456	1.751	0.873	1.888	1.852
Ga0197937_112400623	bcrA	ARO:3002987	0	0	0.761	0	0.939	1.416	1.214	1.25	0	2.558	0.892	1.483
Ga0197937_112405111	adeS	ARO:3000549	0.856	0.991	2.277	1.053	0.803	0.505	0.879	1.71	1.254	0	0.763	1.422
Ga0197937_11241716	OprM	ARO:3000379	0	0	0.734	0	1.52	1.139	1.307	1.487	0.236	0.705	0.574	1.735
Ga0197937_112421725	ACT-10	ARO:3001832	0.29	0	0	0	1.228	1.161	1.054	0.796	0.424	0.212	0.892	0.624
Ga0197937_11243292	mtrA	ARO:3000816	0.596	0.493	0.444	0.538	0.41	0.976	0.389	0.597	0.978	0.98	1.307	1.155
Ga0197937_11243483	OprZ	ARO:3004142	0	0	0.314	0	1.304	0.977	1.1	0.751	0.986	0.925	1.027	1.404
Ga0197937_11243485	adeF	ARO:3000777	0	0	0	0	1.532	1.047	1.211	0.992	1.132	0.922	0.814	1.536
Ga0197937_112435034	AAC(6')-Ia	ARO:3002545	0	0	0	0	1.249	1.032	3.16	0	1.113	1.151	0.59	1.183
Ga0197937_11244105	mdtC	ARO:3000794	0.759	0.629	0.85	0.686	0.849	0.893	0.66	0.507	1.226	0.932	1.296	1.658
Ga0197937_112444439	AAC(6')-Iy	ARO:3002569	0	0	0	0	0.458	1.085	0	1.185	1.408	1.061	0.811	2.065
Ga0197937_112447951	pmrF	ARO:3003578	0	0	0	0	0.871	1.023	0	1.88	1.058	1.052	1.132	1.456
Ga0197937_112453614	OprM	ARO:3000379	1.175	0	0.658	0	0	0.902	0.575	0.393	1.08	0.938	1.289	1.469
Ga0197937_112457214	Streptomyces cinnamoneus EF-Tu mutants conferring resistance to elfamycin	ARO:3003359	1.292	0.802	1.084	0.875	1.499	0.985	0.211	0	0.796	0.982	1.004	1.002
Ga0197937_11245831	sav1866	ARO:3000489	0	0	0	0	1.949	0.908	1.479	1.514	0.757	0.967	0.599	0.803
Ga0197937_112459212	evgA	ARO:3000832	0	0	0	0	0	1.119	0.788	0.806	1.487	1.104	0.993	2.081
Ga0197937_112460189	tet(D)	ARO:3000168	0.954	1.185	2.135	1.292	0.738	1.097	0	0	0.916	0.928	0.785	0.493
Ga0197937_112460914	dfrA3	ARO:3003105	0	0	0	0	0	1.153	3.873	1.133	1.523	1.18	1.861	1.023
Ga0197937_112462680	emrA	ARO:3000027	0	0	0	0	1.558	0.871	0.985	0.504	1.356	0.88	1.035	1.139
Ga0197937_11246435	tsnr	ARO:3003060	0	0	0	0	1.423	1.075	1.439	2.21	1.497	0.937	0.706	2.186
Ga0197937_112467439	optrA	ARO:3003746	0	0	0	0	0.878	0.996	1.943	0.568	0.924	0.951	1.322	1.466
Ga0197937_112468610	evgA	ARO:3000832	0	0	0	0	0.658	1.13	1.665	4.688	1.466	1.194	1.167	1.155
Ga0197937_112468812	mexV	ARO:3003030	0	0	0	0	0.391	0.932	0.988	1.011	0.917	0.994	0.761	1.37
Ga0197937_11246892	oleC	ARO:3003748	0	0	0	0	1.477	1.027	0.747	0.382	0.957	1.166	0.942	1.53
Ga0197937_112471242	bcrA	ARO:3002987	1.055	0	1.181	2.858	0.544	1.056	0.688	0	1.3	1.084	1.64	2.137
Ga0197937_112473114	cmlR	ARO:3002690	0	0	0	0	1.571	1.013	1.987	0.581	0.981	1.05	0.875	0.825
Ga0197937_112473126	DHA-6	ARO:3002135	0	0	0.721	0	2.825	1.112	2.732	1.506	1.049	1.04	1.472	2.193
Ga0197937_11249233	vanRF	ARO:3002925	0	0	0	0	0.567	1.144	1.044	1.649	1.35	1.017	0.812	1.445
Ga0197937_11249492	ramA	ARO:3000823	0	0	0	0	2.199	1.14	0.972	1.037	0.769	0.493	0	0.892
Ga0197937_11249694	cat	ARO:3002670	0	0	0	0	0.63	1.457	0.696	1.959	1.901	1.378	1.354	1.896
Ga0197937_11250752	evgA	ARO:3000832	0	0	0	0	2.46	1.292	1.133	1.357	1.27	1.276	1.322	0.733
Ga0197937_11251491	tet36	ARO:3000197	5.172	2.07	4.03	4.146	1.826	1.207	1.7	1.548	2.565	1.698	1.653	1.2
Ga0197937_11252381	sav1866	ARO:3000489	0.319	0.365	0	0	2.133	1.316	0.917	1.48	1.468	1.246	1.147	1.271
Ga0197937_112544513	oleC	ARO:3003748	0	0	0	0	1.059	1.288	0.334	1.57	1.442	1.196	0.65	1.205
Ga0197937_11254633	pmrF	ARO:3003578	0	0	0	0	2.627	1.138	1.548	1.001	1.252	1.208	0.377	0.923
Ga0197937_11256332	patB	ARO:3000025	0	0.331	0	0	1.076	1.224	2.378	1.344	1.744	1.177	1.157	1.053
Ga0197937_11257876	vanSI	ARO:3003726	0	0.502	0.263	0	2.122	1.29	1.894	1.351	1.167	1.14	0.526	1.085
Ga0197937_11257877	vanRG	ARO:3002926	0	0	0	0	0.368	1.068	0.812	1.291	0.993	1.299	1.054	1.476
Ga0197937_11258203	bcrA	ARO:3002987	0	0	1.687	0	1.395	1.082	1.156	1.076	1.912	1.556	1.875	1.313
Ga0197937_11258323	acrD	ARO:3000491	0.454	0.389	0.272	0.14	1.518	1.1	1.304	1.282	1.185	1.149	0.997	1.055
Ga0197937_11258324	LlmA	ARO:3003982	0	0	0	0.48	1.013	1.225	1.279	1.328	0.689	1.461	3.732	1.225
Ga0197937_11258571	smeD	ARO:3003055	0	0	0	0	0.797	1.014	1.509	1.096	0.977	1.054	2.692	1.199
Ga0197937_11258584	MuxA	ARO:3004073	0.507	0.29	0.608	0	1.508	1.28	1.458	1.319	1.033	0.999	1.013	1.082
Ga0197937_11258682	cmlR	ARO:3002690	0	0	0.301	0	0.839	1.166	1.442	1.375	0.533	0.863	0.401	1.14
Ga0197937_11258994	pmrA	ARO:3000822	0.65	0	0	0	1.812	1.148	0.134	0.764	1.094	1.179	1.559	1.008
Ga0197937_11259201	vanSN	ARO:3002940	0	0	0	0	0.379	1.42	1.468	0.942	1.989	1.628	2.855	1.535
Ga0197937_11259205	msbA	ARO:3003950	0	0	0.552	0	1.37	1.379	0.852	1.418	1.184	1.557	2.026	1.434
Ga0197937_11260207	evgA	ARO:3000832	0	0	0	0	1.174	1.368	0.433	1.649	0.84	1.285	1.262	1.228
Ga0197937_11260683	mdtC	ARO:3000794	0.522	0.299	0.209	0.429	1.423	1.043	1.073	1.276	1.249	1.083	0.417	1.134
Ga0197937_11260995	vanHB	ARO:3002943	2.297	0	0.459	0.472	1.28	1.156	1.415	1.285	0.949	0.694	0.918	1.116
Ga0197937_11261283	fosA	ARO:3000149	0	0	0	0	0.837	1.03	0	1.848	1.33	1.315	0.6	1.085
Ga0197937_11262282	Erm(47)	ARO:3003908	0	0	0	0	1.326	1.362	1.648	1.422	1.817	1.255	0.713	1.206
Ga0197937_11264481	vanSI	ARO:3003726	0.301	0.688	0.962	0.619	1.305	1.057	1.442	1.083	0.8	0.797	0.641	0.961
Ga0197937_11264981	lmrP	ARO:3003969	0.58	0	0	0	1.726	1.258	1.43	1.169	0.514	1.253	0.232	0.988
Ga0197937_11266382	optrA	ARO:3003746	0	0.457	0.479	0	1.189	0.988	1.478	0.962	2.125	1.476	1.598	1.128
Ga0197937_11266747	arlR	ARO:3000838	0	0	0	0	0.953	1.285	1.474	1.606	1.181	1.026	0.819	1.171
Ga0197937_11267603	vanSL	ARO:3002938	0.232	0.531	0.278	0.573	1.338	1.116	1.479	1.267	0.946	1.308	0.928	1.148
Ga0197937_112681710	marA	ARO:3000263	0.421	0.481	0.505	0.519	1.721	1.24	1.902	1.036	1.267	1.343	0.505	1.236
Ga0197937_11268243	mdtA	ARO:3000792	0	0	0	0	0.665	1.136	1.348	1.302	1.797	1.437	0.954	1.433
Ga0197937_11268313	mgrA	ARO:3000815	0	0	0	0	1.404	1.355	4.966	1.733	1.071	0.993	0.604	2.026
Ga0197937_11270602	tet(D)	ARO:3000168	0.672	0.494	2.571	2.588	1.522	1.54	1.302	1.431	1.793	1.408	2.36	1.915
Ga0197937_11272316	vanSC	ARO:3002933	0.667	0.49	1.248	0	0.853	1.209	0.957	0.858	2.669	1.397	1.405	1.9
Ga0197937_112723516	evgA	ARO:3000832	1.534	0.564	1.249	0.985	0.793	0.732	0.716	1.291	0	0	0.539	0
Ga0197937_11272648	evgA	ARO:3000832	1.068	1.047	2.086	2.742	1.647	0.476	1.124	1.304	0	0	0.5	0
Ga0197937_112726615	bcrA	ARO:3002987	0.562	0.826	1.189	0	1.023	1.502	0.887	0.779	1.499	1.177	1.579	2.242
Ga0197937_11273477	marA	ARO:3000263	0	0	0.714	0	1.163	0.838	1.114	1.269	0.45	0	1.659	1.154
Ga0197937_11273894	mtrA	ARO:3000816	0	0	0.619	0.488	1.272	1.016	0.6	1.167	1.014	0	0.267	0
Ga0197937_112747512	VgbC	ARO:3003990	1.14	1.161	0.978	1.689	0.782	0.947	0.888	0.93	0.468	0.184	0.585	0.45
Ga0197937_11275101	bcrA	ARO:3002987	1.05	2.058	1.311	2.247	0.965	0.267	0.804	1.248	0	0	0.738	0
Ga0197937_11275866	evgA	ARO:3000832	0.4	0	1.433	0	0.827	0.611	1.608	1.188	0	0	0.281	0.456
Ga0197937_11276183	sav1866	ARO:3000489	0.983	1.285	0.818	1.402	1.011	0.918	1.051	1.082	1.457	0.915	1.841	1.992
Ga0197937_11276662	pmrE	ARO:3003577	0.378	1.665	1.076	1.454	0.985	1.009	0.975	1.196	1.259	0.791	1.856	1.291
Ga0197937_11281065	Mycobacterium tuberculosis intrinsic murA conferring resistance to fosfomycin	ARO:3003784	1.203	2.345	0.878	4.274	1.766	1.751	1.518	1.22	0.922	0	0.523	0.936
Ga0197937_112812315	cmlR	ARO:3002690	0	0	0	0.637	1.185	1.762	1.781	1.364	0.853	0	0.965	0.973
Ga0197937_11283255	Streptomyces cinnamoneus EF-Tu mutants conferring resistance to elfamycin	ARO:3003359	0.53	0.465	2.031	1.255	2.043	1.447	1.003	1.344	1.377	0.649	0.933	0.997
Ga0197937_11283882	mexJ	ARO:3003692	0	0	0.404	0	3.253	1.21	2.097	0.749	1.308	0	0.916	1.028
Ga0197937_112863923	tetA(48)	ARO:3003980	2.486	0	2.723	0	2.739	2.037	2.353	1.261	1.715	0	1.622	1.123
Ga0197937_11286459	vanSA	ARO:3002931	0.787	0.46	0.862	0.466	1.444	1.289	1.489	1.597	1.438	0.964	1.219	1.026
Ga0197937_112874813	ramA	ARO:3000823	0	0	0	0	1.047	1.558	0.675	1.447	0.984	0.874	1.35	1.182
Ga0197937_11287992	tet(V)	ARO:3000181	1.3	0	1.424	1.54	0.477	0	0	0	1.241	0.796	1.039	0.943
Ga0197937_11289625	patA	ARO:3000024	0	0.746	1.397	0	1.873	1.393	2.716	1.941	0.953	0.781	0.728	0.892
Ga0197937_11292861	SAT-1	ARO:3002895	1.194	1.095	1.008	0.822	0	0	0	0	0	0	0	0
Ga0197937_11293003	oleC	ARO:3003748	1.093	1.006	1.114	1.09	1.491	0	0	0	0	0	0	0
Ga0197937_11293115	Streptomyces rishiriensis parY mutant conferring resistance to aminocoumarin	ARO:3003318	0.968	1.103	0.986	0.959	1.242	0	0.211	0	0	0	0.24	0
Ga0197937_11293775	LlmA	ARO:3003982	1.236	1.202	1.041	1.171	0	0	0.792	0	0	0	0	0
Ga0197937_11293942	tetA(48)	ARO:3003980	1.212	1.076	1.085	0.974	0	0	0	0	1.718	0	0	0
Ga0197937_11294106	bcrA	ARO:3002987	1.217	1.148	1.159	1.27	1.773	0	0	0	0	0	0	0
Ga0197937_11294278	tetA(48)	ARO:3003980	1.191	1.141	1.07	1.184	0	0	0	0	0.859	0	0	0
Ga0197937_11294332	adeS	ARO:3000549	1.089	1.119	1.018	1.08	0	0	0.314	0	0.253	0.706	1.423	0.628
Ga0197937_11294745	ErmC	ARO:3000250	1.044	0.991	1.224	0.995	0	0	0	0	0.989	0	1.389	0
Ga0197937_11295311	patB	ARO:3000025	1.033	1.006	1.147	1.322	0	0	0	0	0	0	0	1.173
Ga0197937_11295503	vanL	ARO:3002910	1.269	1.361	1.189	1.308	0	2.044	0.912	0	0	0	0	0
Ga0197937_11295533	OXA-198	ARO:3001805	1.081	1.029	1.159	1.175	0	1.358	1.212	1.277	0.489	0	0	0
Ga0197937_11295673	rosB	ARO:3003049	1.051	1.209	1.045	1.188	1.582	0.905	0.808	0.852	0.326	0	0	0
Ga0197937_11295982	bacA	ARO:3002986	1.255	1.161	1.081	1.458	0	0	0	0	0.954	0	0	0
Ga0197937_11296211	macB	ARO:3000535	1.16	1.141	1.09	1.124	0	0.451	0	0	1.301	0	0	0
Ga0197937_11296292	bcrA	ARO:3002987	1.138	1.039	1.123	0.956	0	0	0	0	2.617	0	0	0
Ga0197937_11296857	bcrA	ARO:3002987	1.226	1.032	1.343	1.162	0	0	0	0	2.3	0	0	0
Ga0197937_11297312	kdpE	ARO:3003841	1.094	0.81	1.109	1.117	0	0	0	0	1.131	0	0	2.101
Ga0197937_11297596	sul2	ARO:3000412	1.081	0.973	1.27	1.337	0	0	0	0	3.19	0	0	0
Ga0197937_11297702	vanTrL	ARO:3002974	1.074	0.918	0.972	1.04	0	0	0	0	0.678	0	0	0
Ga0197937_11297813	Streptomyces cinnamoneus EF-Tu mutants conferring resistance to elfamycin	ARO:3003359	1.031	1.212	1.182	1.099	0	0	0	0.812	0.622	0	0	0
Ga0197937_11298982	evgA	ARO:3000832	1.401	1.336	1.365	1.382	0	0	0	5.048	0	0	0	0
Ga0197937_11299006	bcrA	ARO:3002987	1.271	1.23	1.168	1.133	1.24	0	0	1.336	0.511	0	0	0
Ga0197937_11300132	bcrA	ARO:3002987	1.19	1.24	1.135	1.221	1.31	0	1.339	1.411	0	0	0	0
Ga0197937_11301192	vanSE	ARO:3002935	1.169	1.244	1.097	1.028	0	0	0	0	0	0	0	0
Ga0197937_11301193	smeR	ARO:3003066	1.035	1.147	1.086	1.125	0	0	0	0	1.779	1.653	0	0
Ga0197937_11301352	dfrE	ARO:3002875	1.381	1.5	1.242	1.237	0	0	0	0	0.506	0	0	0
Ga0197937_11302102	mexJ	ARO:3003692	1.135	1.166	1.309	1.347	1.451	0	0	0	0.299	0	0	0
Ga0197937_11302103	LpeB	ARO:3004100	1.092	1.292	1.084	1.234	0	0.439	0	0	0.316	0	0.445	0
Ga0197937_11302182	TaeA	ARO:3003986	1.021	1.155	1.168	1.035	0	0	0	0.669	0.512	0	0	0
Ga0197937_11302932	tetA(48)	ARO:3003980	1.363	0.978	1.095	1.132	2.559	0	1.307	1.378	0	0	0	0
Ga0197937_11303862	mecD	ARO:3004185	1.091	1.002	1.005	1.017	0	0	0	0.446	0.341	0	0	0
Ga0197937_11303943	Escherichia coli CpxR	ARO:3004055	1.11	0.98	1.281	1.212	1.31	0	0	0	0	0	0	0
Ga0197937_11304373	bcrA	ARO:3002987	1.195	1.169	1.353	1.294	0	0	0	1.077	0	0	0	0
Ga0197937_11305552	bcrA	ARO:3002987	1.228	1.351	1.334	0.976	0	0	0	1.115	0	0	0	0
Ga0197937_11306328	pmrF	ARO:3003578	1.257	1.512	1.344	1.338	0	0.602	0	0	0	0	0	3.223
Ga0197937_11306601	TLA-2	ARO:3003203	1.01	1.136	1.143	0.916	0.964	0	0	0	0	0	0	0
Ga0197937_11307011	pmrF	ARO:3003578	1.365	1.475	1.506	1.239	0	0	0	0	0	0	0	0
Ga0197937_11307242	tetA(48)	ARO:3003980	0.968	1.121	0.946	1.172	0	0	0	0	1.748	0	1.637	0
Ga0197937_11308361	tetA(48)	ARO:3003980	1.158	1.213	1.271	1.263	1.371	0	0	0	0.565	0	0	0
Ga0197937_11309672	arlR	ARO:3000838	1.004	1.18	1.046	1.178	0	4.5	0	0	0	0	0	0
Ga0197937_11309721	pmrF	ARO:3003578	1.165	0.973	1.084	1.103	0	0	0	0	0.83	0	0	0
Ga0197937_11310133	tetA(48)	ARO:3003980	1.195	1.23	1.448	1.197	0	0	0	0	3.069	0	1.437	0
Ga0197937_11310384	floR	ARO:3002705	0	0.308	0	0	1.095	1.13	0.983	0.491	1.034	1.058	1.215	1.153
Ga0197937_11310385	emrA	ARO:3000027	0	0	0	0	0.895	1.031	0.968	1.214	2.093	0.63	0.94	0.396
Ga0197937_11310934	HMB-1	ARO:3004092	0	0	0	0	0.978	1.015	1.211	0.847	0.704	1.004	1.393	0.373
Ga0197937_11311213	tet(A)	ARO:3000165	0	0	0.31	0	0.804	0.761	1.167	1.246	1.643	0.787	1.021	1.483
Ga0197937_113114318	baeR	ARO:3000828	0	0	0	0	1.199	1.139	1.03	0.799	0.938	0.912	1.069	0.898
Ga0197937_113114323	vanSF	ARO:3002936	0	0	0.448	0	1.148	0.896	1.06	0.744	1.339	1.303	1.04	0.728
Ga0197937_11311776	oleC	ARO:3003748	0	0.534	0	0	0.86	0.903	1.193	0.852	1.228	1.531	1.168	1.085
Ga0197937_11312363	cmlR	ARO:3002690	0	0	0	0	0.625	1.076	1.004	0.842	1.208	1.278	0.948	0.927
Ga0197937_11312705	evgA	ARO:3000832	0	0	0	0	1.574	1.155	1.282	2.013	0.248	1.527	1.115	1.095
Ga0197937_11313035	evgA	ARO:3000832	0	0	0.583	0	1.415	1.073	1.169	0.727	0.671	1.132	0.895	0.415
Ga0197937_11313257	pmrE	ARO:3003577	0	0	0	0	1.061	1.173	0.921	0.767	0.94	1.088	1.075	1.216
Ga0197937_11314141	msrB	ARO:3002818	1.732	1.657	1.909	1.934	0.597	0.436	0.271	0.881	0.146	0	0.382	0.647
Ga0197937_11314952	emrK	ARO:3000206	0	0	0	0	0.803	1.157	1.046	1.09	1.178	1.763	0.984	1.121
Ga0197937_11315555	cipA	ARO:3003907	0.912	1.745	3.016	2.037	0.979	0.876	1.05	1.253	1.234	0.8	0.864	1.873
Ga0197937_11315942	mexJ	ARO:3003692	0	0	0.737	0	1.056	1.302	1.099	0.969	0.933	1.045	1.194	1.498
Ga0197937_11316023	oleI	ARO:3000866	0	0	0	0	1.014	1.022	1.005	0.709	0.486	1.574	1.12	0.98
Ga0197937_11316024	rgt1438	ARO:3002883	0	0	0	0	1.068	1.139	1.172	0.66	0.548	0.845	1.003	0.575
Ga0197937_11316025	gimA	ARO:3000463	0	0	0.593	0	0.965	1.149	1.189	1.067	0.819	1.327	1.219	1.115
Ga0197937_11316222	Enterobacter cloacae acrA	ARO:3004042	0	0	0	0	0.807	0.888	0.957	1.433	1.397	0.906	1.078	0.943
Ga0197937_11316501	tet(D)	ARO:3000168	0	0	0	0	0.955	1.008	0.928	0.545	1.994	1.293	1.332	1.521
Ga0197937_11316953	cmlR	ARO:3002690	0	0	0.536	0	1.242	1.141	1.31	0.928	1.172	0.96	1.038	1.254
Ga0197937_11316954	cmlR	ARO:3002690	0	0	0.522	0	1.093	1.162	1.262	0.795	0.42	1.518	1.143	1.538
Ga0197937_11316955	cmlR	ARO:3002690	0	0	0	0	1.036	1.093	1.114	1.209	0.731	1.264	1.318	0.942
Ga0197937_11317025	pmrF	ARO:3003578	0	0	0	0	1.541	1.141	0.859	0.803	1.456	0.629	1.034	1.233
Ga0197937_11317693	ramA	ARO:3000823	0	0	0	0	1.318	1.175	1.078	0.722	1.3	1.232	1.085	0.795
Ga0197937_11317723	adeF	ARO:3000777	0	0	0	0	1.277	0.942	0.994	0.916	0.533	0.839	1.244	0.84
Ga0197937_113179326	bcrA	ARO:3002987	0	0	0	0	1.077	0.925	1.04	1.352	0.674	1.676	1.174	0.894
Ga0197937_11317953	bacA	ARO:3002986	0	0	0.47	0	1.011	1.28	1.096	1.497	2.272	1.473	1.197	1.004
Ga0197937_11318443	cmlR	ARO:3002690	0	0.346	0	0	0.66	0.911	0.906	1.03	0.795	1.507	1.051	0.838
Ga0197937_11318543	adeS	ARO:3000549	0	0	0	0	1.144	1.16	1.263	0.945	0.785	0.979	1.063	1.147
Ga0197937_113186010	Streptomyces cinnamoneus EF-Tu mutants conferring resistance to elfamycin	ARO:3003359	3.039	2.491	5.423	3.394	1.601	1.254	1.183	3.091	3.377	1.666	1.377	1.394
Ga0197937_11318602	rpoB2	ARO:3000501	1.732	2.039	2.35	0.893	1.107	1.169	1.109	1.627	2.186	1.037	1.144	1.542
Ga0197937_11318632	vanSF	ARO:3002936	0	0.098	0.604	0	1.127	0.999	1.093	0.898	0.625	1.07	1.028	0.821
Ga0197937_11318705	tsnr	ARO:3003060	0	0	0	0	0.605	0.914	0.59	0.651	1.203	1.95	0.827	1.222
Ga0197937_11318801	kdpE	ARO:3003841	0	0	0	0	1.208	1.044	1.079	1.409	1.081	0.934	0.928	1.511
Ga0197937_11318924	tetA(48)	ARO:3003980	0	0	0	0	1.045	1.311	1.168	0.993	0.472	1.605	1.004	0.521
Ga0197937_11319113	optrA	ARO:3003746	0	0	0	0	1.451	0.969	0.828	0.853	1.289	1.003	0.947	1.822
Ga0197937_11319256	cmlR	ARO:3002690	0	0.484	0	0	1.088	0.916	1.082	1.108	1.456	1.166	0.998	1.135
Ga0197937_11319279	evgA	ARO:3000832	0	0	0	0	1.331	1.274	0.885	1.386	0.813	0.966	1.126	0.778
Ga0197937_11319446	QnrA6	ARO:3002712	0	0	0	0	0.719	0.927	1.524	1.003	0.667	0.54	1.34	1.325
Ga0197937_11319723	FosA2	ARO:3002804	0	0	0	0	1.6	1.06	1.072	0.952	1.582	1.14	1.678	0.931
Ga0197937_11320495	optrA	ARO:3003746	0	0	0	0	0.751	0.86	1.085	0.741	0.896	1.307	1.208	0.791
Ga0197937_11320853	tet(D)	ARO:3000168	1.187	0.567	0.436	1.325	1.25	1.234	1.114	1.147	1.505	1.496	1.365	1.462
Ga0197937_11320933	kdpE	ARO:3003841	1.518	1.451	1.673	1.695	0.799	0.754	0.852	1.042	1.091	1.248	0.89	0.992
Ga0197937_11321148	oleC	ARO:3003748	0.93	0	0.683	0	0.791	0.991	0.984	0.52	1.493	1.58	1.08	1.319
Ga0197937_113213349	sav1866	ARO:3000489	0.354	0.782	0.739	0.642	0.868	2.54	0.692	1.127	1.388	1.854	1.96	1.235
Ga0197937_113213469	vanSE	ARO:3002935	1.064	1.254	0.995	0.898	2.174	1.905	1.371	1.671	1.201	0.398	1.403	1.248
Ga0197937_113213474	vanRM	ARO:3002928	0.793	1.007	0.592	1.144	1.621	1.582	0.994	2.256	1.837	2.078	1.69	1.707
Ga0197937_113217223	TaeA	ARO:3003986	1.903	0.851	1.255	1.091	2.409	2.263	1.99	1.977	1.691	3.468	0.705	1.227
Ga0197937_1132260109	adeL	ARO:3000620	1.353	0.973	1.084	1.053	0	0.514	0.226	0.855	0.246	0	0.641	0.899
Ga0197937_113227313	Pseudomonas aeruginosa CpxR	ARO:3004054	0	0.709	0.764	0.461	0.856	2.228	2.38	2.543	1.066	4.391	1.587	0.623
Ga0197937_113227314	arlS	ARO:3000839	0.413	0.827	0.707	0.426	1.584	1.414	1.01	1.176	0.845	0	1.982	0.445
Ga0197937_113228917	efmA	ARO:3003954	1.225	0.933	0.886	1.102	1.536	0.571	1.005	1.014	0.091	0	0.237	0.852
Ga0197937_113232211	tetA(48)	ARO:3003980	1.878	1.216	0.911	1.548	3.165	2.247	2.823	2.35	2.762	4.918	2.6	1.122
Ga0197937_11323466	tetA(48)	ARO:3003980	0.861	1.444	1.071	1.349	1.848	2.062	2.979	2.156	0.845	0.451	1.468	2.019
Ga0197937_113237513	optrA	ARO:3003746	0.622	0.552	1.082	0.683	1.905	1.771	1.713	1.414	2.879	2.714	0.662	1.239
Ga0197937_113238131	tetW	ARO:3000194	0.893	1.219	1.203	0.828	1.483	1.145	1.623	1.186	0.548	0.585	0.714	1.032
Ga0197937_113239550	oleC	ARO:3003748	0.685	1.348	0.979	1.223	0.7	1.756	0.686	0.909	0.187	0	0	0.792
Ga0197937_113248832	Streptomyces cinnamoneus EF-Tu mutants conferring resistance to elfamycin	ARO:3003359	1.018	1.12	1.098	0.991	1.2	1.164	1.539	1.303	2.076	2.8	1.707	1.917
Ga0197937_113249010	macA	ARO:3000533	1.27	1.396	1.107	1.094	1.076	0.687	0.733	0.931	1.977	2.051	0.542	0.974
Ga0197937_113250416	tetA(48)	ARO:3003980	0.963	1.135	0.986	0.993	0.87	0.962	0.408	1.726	0	0.342	0	0.61
Ga0197937_113251615	norA	ARO:3000391	0.936	0.956	0.894	1.051	0.795	0.718	1.198	0.913	1.358	1.207	1.063	1.553
Ga0197937_113256718	LRA-5	ARO:3002483	0.811	1.035	0.92	0.823	0.882	1.077	1.31	1.175	0.624	0.776	0.684	0.768
Ga0197937_11325692	bacA	ARO:3002986	1.302	1.296	1.078	1.335	1.133	0.631	0.316	0.535	1.278	0.265	0	1.889
Ga0197937_113256925	mfd	ARO:3003844	0.994	1.08	1.064	1.127	1.23	1.381	1.495	1.191	2.348	0.517	1.365	1.008
Ga0197937_11326063	bcrA	ARO:3002987	0.979	1.42	1.151	1.259	0.74	0.781	0.679	2.493	1.466	2.281	2.009	1.805
Ga0197937_113261038	bcrA	ARO:3002987	0.904	0.843	0.994	0.889	1.025	1.276	1.144	1.108	0.794	0.549	0.725	0.326
Ga0197937_113261966	adeF	ARO:3000777	1.143	1.148	1.055	1.077	1.398	1.325	1.299	1.354	0	0.336	0.887	1.494
Ga0197937_113265945	vanSM	ARO:3002939	1.027	1.205	1.126	0.995	1.293	0.958	1.439	0.542	0.777	0.94	0.355	0.478
Ga0197937_113277811	arlS	ARO:3000839	0.833	1.004	1.119	0.938	1.239	1.41	1.593	1.265	0.967	1.505	1.767	1.191
Ga0197937_11327975	mdtE	ARO:3000795	1.118	1.213	1.173	1.217	1.104	1.264	1.078	1.245	0.793	0.658	0.87	0.977
Ga0197937_11328413	VEB-7	ARO:3002376	1.006	1.145	0.989	1.004	0	0	0	0	4.361	1.096	0	0
Ga0197937_11328539	msbA	ARO:3003950	1.008	1.552	1.105	1.01	0	0.347	0.529	0	0.709	0.594	0.318	0.532
Ga0197937_113300417	bcrC	ARO:3003250	0.964	2.78	1.157	0.696	0	0	0	0	0	0	0	0
Ga0197937_11330237	vanSE	ARO:3002935	0.957	0.941	1.099	1.319	0	0	0	0	0	1.081	0	0.645
Ga0197937_11330553	vanHB	ARO:3002943	1.138	1.773	0.957	0.74	0	0	0	0	0.9	0	0	0
Ga0197937_113307414	acrS	ARO:3000656	1.573	1.791	0.998	1.233	0	0	0	0	1.363	1.714	0	0
Ga0197937_11330746	dfrA3	ARO:3003105	0.853	1.125	1.045	0.985	0	0	0	0	0	0	0	0
Ga0197937_113310120	mexN	ARO:3003705	0.867	1.739	0.981	0.806	0.426	0.288	0.329	0.383	0.588	0.493	0.922	0
Ga0197937_113312141	ACT-37	ARO:3003172	0.857	1.999	0.956	0.938	0	0	0	0	1.522	0	1.022	0
Ga0197937_1133131100	mexV	ARO:3003030	0.96	1.994	1.019	0.437	0	0	0	0	0	0	2.039	0
Ga0197937_113313150	marA	ARO:3000263	1.315	1.835	1.34	0.804	1.517	0	3.124	0	0	0	0	0
Ga0197937_113313160	adeN	ARO:3000559	1.16	2.294	1.048	2.297	0	0	0	0	0.699	0	0	0
Ga0197937_113313166	bcrA	ARO:3002987	0.957	1.53	1.28	1.054	0	0.855	0	0	0	0	0	0
Ga0197937_113314327	oqxA	ARO:3003922	0.776	2.219	0.89	1.358	0	0	0	0	0	0	0	0
Ga0197937_11331684	mexN	ARO:3003705	1.174	2.301	0.963	0.93	0	0.395	0.301	0.351	0.27	0	0	0.303
Ga0197937_113318213	vanRF	ARO:3002925	1.676	1.192	0.823	1.293	0	0	1.353	0	0	0	0	0
Ga0197937_113319410	tsnr	ARO:3003060	0.989	1.481	0.669	0.927	2.45	0	1.261	0	0	0	0	0
Ga0197937_113320312	arlS	ARO:3000839	1.038	2.018	1.211	0.909	0	0	0	0	0.615	0	0	0.691
Ga0197937_113322132	vanRE	ARO:3002924	0.895	2.249	1.035	0.563	0	0	0	0	0	1.435	0	0
Ga0197937_113325818	bcrA	ARO:3002987	1.141	0.882	0.867	1.325	0	0	0	1.751	0	0	0	0
Ga0197937_113326140	bcrA	ARO:3002987	1.083	1.945	0.847	1.753	0	0	0	0	4.74	0	0	0
Ga0197937_113326189	arlS	ARO:3000839	1.164	0.8	1.158	1.402	0	0	0	0	0	0.766	0	0
Ga0197937_113326425	sav1866	ARO:3000489	0.974	1.26	0.93	0.946	0	0	0.429	0.5	0	0.964	0	0.863
Ga0197937_113326546	vanRC	ARO:3002922	0.989	1.481	1.023	1.205	0	0	0	0.735	0	0	0	0
Ga0197937_113326813	ramA	ARO:3000823	0.889	1.507	1.152	0.754	0	0.673	0	0	0.918	0	1.233	0
Ga0197937_11332722	macA	ARO:3000533	0.986	1.983	1.022	1.092	0	0.886	0	0	0.302	0	1.622	0.68
Ga0197937_11332764	tetA(48)	ARO:3003980	0.855	1.194	1.173	1.195	0	0	0	0	0	0	2.441	0
Ga0197937_11332859	TLA-2	ARO:3003203	1.439	3.084	1.015	1.081	0	0	0	0	0	0	0	0
Ga0197937_113333820	sav1866	ARO:3000489	1.186	0.156	1.17	0.822	0	0.698	1.064	0	1.904	0.598	0.959	1.071
Ga0197937_113334130	sul3	ARO:3000413	1.112	0.654	1.111	1.228	0	0	0	0	0	0	0	0
Ga0197937_113337542	tet(J)	ARO:3000177	1.168	0.926	1.153	0.888	0	0	0	0	2.177	0	0.948	0
Ga0197937_113338622	mexG	ARO:3000806	0.914	1.578	1.507	1.466	0	0	2	0	0	0	0	0
Ga0197937_11334019	mdtA	ARO:3000792	1.56	0.947	1.025	1.092	0	0	1.655	0.969	0	0	0	0
Ga0197937_113341222	bcrA	ARO:3002987	1.499	0.805	1.032	0.983	0	0	0	0	0	0	1.826	0
Ga0197937_113343817	arlR	ARO:3000838	1.289	0.733	1.072	1.791	0	0	0	0	0	0	0	1.5
Ga0197937_113343862	sav1866	ARO:3000489	1.004	1.585	0.889	1.193	0	0	0	0.883	0.481	0	0	0
Ga0197937_11334401	vanSI	ARO:3003726	1.161	1.169	1.046	0.886	0	0	0.581	0.681	0	0	0	0
Ga0197937_113344820	vanSF	ARO:3002936	1.155	0.895	1.235	0.881	0	1.911	1.839	0	0	0	0	0
Ga0197937_113354222	arlR	ARO:3000838	1.505	0.547	1.162	1.382	1.428	0	1.387	0	0	0	0	0
Ga0197937_11335428	Bifidobacterium ileS conferring resistance to mupirocin	ARO:3003730	0.988	0.91	1.027	1.119	0.283	0	0.549	0	0.526	0	0.516	1.086
Ga0197937_11335493	bcrA	ARO:3002987	1.693	1.271	0.843	0.605	0	0	0	0	0	0	0	0
Ga0197937_113357315	bcrA	ARO:3002987	1.104	1.22	1.021	1.55	0	0	0	0	1.236	0	0	0
Ga0197937_11335791	pmrE	ARO:3003577	0.822	1.623	0.738	1.025	0.706	0	1.371	2.008	4.271	0.873	3.006	3.874
Ga0197937_113359630	vanRM	ARO:3002928	0.463	1.385	1.07	1.426	0	0	0	0	2.589	0	0	3.052
Ga0197937_113367123	pmrF	ARO:3003578	1.448	0.731	0.952	0.886	0	0	0	1.142	0	0	0	0
Ga0197937_113368910	acrD	ARO:3000491	1.062	1.325	0.981	0.906	0.309	0	0	0	0.575	0.382	0	0
Ga0197937_113368936	OprZ	ARO:3004142	1.148	0.947	1.072	0.932	0	0	0.649	0	0.622	0	0	0
Ga0197937_113368937	macA	ARO:3000533	1.018	0.678	1.131	1.456	0	0	0	0	0	1.62	0	0.719
Ga0197937_113377140	mexV	ARO:3003030	1.812	1.321	1.227	1.06	0	2.198	0	2.065	0	0	0	0
Ga0197937_11338919	msrB	ARO:3002818	1.222	1.617	1.289	0.732	0	0	1.783	0	0	0	0	0
Ga0197937_113390311	vanTrL	ARO:3002974	1.087	1.048	1.125	1.348	0.408	0	0	0	1.52	0	0	0
Ga0197937_113390323	vanXD	ARO:3003070	1.351	1.808	1.228	1.084	0	0	1.479	0	0.709	0	0	0
Ga0197937_11339865	tsnr	ARO:3003060	1.127	1.313	0.825	1.41	0	0	0	0	0	0	0	0
Ga0197937_113401213	cdeA	ARO:3003835	0.566	1.043	1.001	1.531	0	0.824	0.661	0	0	0	0	0
Ga0197937_113405525	bcrA	ARO:3002987	1.007	0.963	1.033	1.153	0	0	0	0	0	1.726	0	0
[truncated: 377 more rows]
