# Supplementary material for: Impacts of florfenicol on the microbiota landscape and resistome as revealed by metagenomic analysis
Source: Microbiome. 2019 Dec 9;7:155. doi: 10.1186/s40168-019-0773-8 (PMC6902485; doi:10.1186/s40168-019-0773-8)
Supplement: Supplementary file 6 — Additional file 6: Table S6. SNPs identified in each genome bin populations. [file 40168_2019_773_MOESM6_ESM.xlsx]

## Sheet: Sheet1
Supplement Table S6. SNPs identified in each genome bin populations
Genome bin name	intergenic_variant	missense_variant	nonsense	synonymous_variant	Total SNP	SNPs per Mb
Actinobacteria-258	521	1757	5	7172	9455	4202
Alphaproteobacteria-107	1373	2605	9	11979	15966	3478
Alphaproteobacteria-113	3615	7790	28	41689	53122	11938
Alphaproteobacteria-129	3896	8424	34	36292	48646	11500
Alphaproteobacteria-140	146	635	3	2953	3737	920
Alphaproteobacteria-158	3288	7464	38	29959	40749	10667
Alphaproteobacteria-159	1392	2583	16	8382	12373	3248
Alphaproteobacteria-223	36	140	2	508	686	253
Betaproteobacteria-125	181	585	1	3766	4533	1062
Betaproteobacteria-135	66	172	0	982	1220	290
Betaproteobacteria-168	1798	4340	21	12959	19118	5340
Betaproteobacteria-42	7621	16887	59	53128	77695	11443
Betaproteobacteria-93	4898	9525	42	57550	72015	14757
Gammaproteobacteria-38	2377	5049	21	34013	41460	5823
Planctomycetacia-294	74	227	1	1231	1533	861
Alcaligenaceae-117	539	1574	6	6234	8353	1916
Alcaligenaceae-300	13	36	0	114	163	94
Caulobacteraceae-153	1161	2268	14	11608	15051	3840
Caulobacteraceae-209	1047	3782	7	16077	20913	7065
Flavobacteriaceae-144	74	101	1	329	505	125
Gallionellaceae-242	1467	1874	10	5312	8663	3580
Methylophilaceae-106	56	105	2	405	568	123
Methylophilaceae-177	2004	4312	27	21890	28233	8207
Methylophilaceae-222	9	53	0	152	214	79
Methylophilaceae-231	2401	4468	29	20700	27598	10615
Methylophilaceae-286	867	4694	25	14814	20400	11027
Methylophilaceae-292	15	47	0	173	235	132
Methylophilaceae-296	30	86	0	290	406	231
Methylophilaceae-299	203	684	1	3023	3911	2248
Methylophilaceae-316	459	1496	4	8093	10052	6444
Microbacteriaceae-220	473	1923	3	8285	10684	3843
Microbacteriaceae-290	601	1855	12	14791	17259	9483
Microbacteriaceae-295	297	1048	5	8592	9942	5617
Microbacteriaceae-320	59	114	0	495	668	439
Microbacteriaceae-364	113	374	2	2079	2568	2038
Moraxellaceae-215	294	1149	5	7683	9131	3170
Moraxellaceae-253	912	3132	22	11964	16030	7000
Neisseriaceae-246	408	549	14	1364	2335	973
Nostocaceae-164	241	423	3	726	1393	378
Opitutaceae-52	5307	8000	35	22540	35882	5778
Oxalobacteraceae-150	3637	4683	50	28365	36735	9347
Oxalobacteraceae-154	91	254	1	690	1036	266
Oxalobacteraceae-193	349	824	7	1540	2720	842
Oxalobacteraceae-80	89	157	1	924	1171	225
Pirellulaceae-136	110	415	1	1160	1686	407
Pirellulaceae-34	1684	2343	31	5947	10005	1325
Pirellulaceae-43	3634	5878	72	14928	24512	3714
Pirellulaceae-47	6914	15431	113	48366	70824	10930
Pirellulaceae-71	2666	5871	43	10739	19319	3558
Sphingobacteriaceae-102	473	944	6	3835	5258	1121
Sphingobacteriaceae-124	612	1600	15	6192	8419	1967
Sphingobacteriaceae-161	444	910	12	3056	4422	1182
Sphingobacteriaceae-216	43	100	1	156	300	106
Sphingobacteriaceae-89	327	517	11	1251	2106	426
Verrucomicrobiaceae-139	149	345	6	1383	1883	460
Verrucomicrobiaceae-146	464	869	16	2421	3770	938
Verrucomicrobiaceae-288	735	1522	8	6190	8455	4620
Verrucomicrobiaceae-64	647	1639	7	6452	8745	1548
Verrucomicrobiaceae-69	2934	7113	52	23695	33794	6111
Verrucomicrobiaceae-76	1618	4842	26	17549	24035	4501
Verrucomicrobiaceae-78	1643	4050	17	10997	16707	3170
Verrucomicrobiaceae-86	2135	5312	25	16783	24255	4793
Arthrobacter-171	2977	6895	27	36013	45912	13155
Beggiatoa-179	714	635	4	4197	5550	1618
Flavobacterium-130	194	457	6	2229	2886	684
Flavobacterium-131	76	229	6	981	1292	306
Flavobacterium-142	11857	9724	440	27773	49794	12295
Flavobacterium-148	386	1170	8	8360	9924	2512
Flavobacterium-163	290	722	8	3640	4660	1259
Flavobacterium-178	859	1430	6	7001	9296	2702
Flavobacterium-196	1856	6753	40	31855	40504	12579
Flavobacterium-210	1200	2908	18	17277	21403	7231
Flavobacterium-214	226	463	4	1817	2510	872
Flavobacterium-234	161	119	2	354	636	249
Flavobacterium-239	3713	7883	73	35865	47534	19090
Flavobacterium-240	312	908	8	3543	4771	1947
Flavobacterium-60	1416	3310	28	18633	23387	4025
Flavobacterium-99	2440	5498	39	23555	31532	6652
Legionella-244	192	279	7	594	1072	447
Methylobacterium-183	278	433	5	3077	3793	1119
Methylobacterium-77	1206	2631	6	13607	17450	3280
Nitrosomonas-267	1154	2125	15	13269	16563	7850
Novosphingobium-118	2668	5761	26	25032	33487	7681
Planctomyces-32	11092	13762	88	39634	64576	8258
Planctomyces-37	11349	15544	159	37888	64940	9121
Polynucleobacter-145	1412	3422	10	14186	19030	4734
Polynucleobacter-197	3467	8199	41	25710	37417	11729
Polynucleobacter-226	54	210	1	628	893	334
Polynucleobacter-237	980	2290	39	9874	13183	5231
Polynucleobacter-238	1128	3447	13	11393	15981	6418
Polynucleobacter-250	166	437	1	1822	2426	1028
Polynucleobacter-255	749	1637	5	9891	12282	5411
Polynucleobacter-257	748	2205	9	7564	10526	4678
Polynucleobacter-259	1075	3535	19	10725	15354	6885
Polynucleobacter-269	680	1706	7	10957	13350	6388
Polynucleobacter-271	1378	4061	24	24269	29732	14646
Polynucleobacter-272	56	72	0	593	721	355
Polynucleobacter-274	864	2144	6	16312	19326	9810
Polynucleobacter-278	125	288	2	1399	1814	940
Polynucleobacter-281	164	515	2	3097	3778	1999
Polynucleobacter-324	402	1056	6	5843	7307	4807
Polynucleobacter-70	119	707	3	2910	3739	682
Rickettsia-282	225	537	3	1478	2243	1187
Roseiflexus-111	142	390	2	1189	1723	380
Actinomycetales-167	173	768	5	4755	5701	1588
Actinomycetales-174	1575	6808	19	20842	29244	8452
Actinomycetales-188	1351	5076	25	17344	23796	7146
Actinomycetales-233	381	1896	8	7925	10210	3988
Actinomycetales-273	69	100	0	581	750	375
Actinomycetales-284	231	884	2	5367	6484	3486
Bacteroidales-28	650	680	10	2586	3926	465
Bdellovibrionales-180	351	498	7	1581	2437	713
Bdellovibrionales-189	88	474	4	769	1335	401
Burkholderiales-358	63	154	0	685	902	710
Chroococcales-82	1379	4365	43	9906	15693	3059
Cytophagales-100	669	1409	5	5965	8048	1716
Cytophagales-156	180	216	6	629	1031	269
Cytophagales-45	4343	5125	58	23735	33261	5055
Cytophagales-57	185	461	32	1186	1864	312
Cytophagales-59	602	1385	11	7250	9248	1575
Cytophagales-62	8363	12452	105	76164	97084	16739
Cytophagales-65	5758	11501	76	47903	65238	11588
Cytophagales-72	2359	1617	25	3466	7467	1383
Cytophagales-88	2077	5750	42	20640	28509	5690
Legionellales-256	161	479	12	766	1418	625
Rhodospirillales-122	512	1098	3	4618	6231	1446
Rickettsiales-194	941	1405	18	4206	6570	2034
Rickettsiales-252	335	314	10	713	1372	589
Rickettsiales-307	664	4459	12	19038	24173	14830
Sphingomonadales-195	1398	3544	6	22480	27428	8518
Sphingomonadales-199	116	373	2	1360	1851	588
Sphingomonadales-248	312	504	4	1504	2324	981
Verrucomicrobiales-344	101	205	0	1359	1665	1224
Acidobacteria-56	332	1460	9	10531	12332	2042
Acidobacteria-68	5636	9278	54	25250	40218	7169
Acidobacteria-98	6145	8196	44	25816	40201	8428
Bacteroidetes-105	469	618	15	1350	2452	530
Bacteroidetes-127	2591	6058	32	31910	40591	9573
Bacteroidetes-137	37	151	2	815	1005	244
Bacteroidetes-143	245	1085	7	2850	4187	1036
Bacteroidetes-151	65	150	1	1142	1358	346
Bacteroidetes-166	178	203	5	1162	1548	431
Bacteroidetes-172	2363	4079	22	26397	32861	9443
Bacteroidetes-173	1647	4669	31	19366	25713	7389
Bacteroidetes-176	192	259	3	985	1439	417
Bacteroidetes-182	438	2413	11	8088	10950	3211
Bacteroidetes-185	23	82	4	170	279	82
Bacteroidetes-187	140	537	5	1763	2445	732
Bacteroidetes-192	1427	4057	36	11222	16742	5120
Bacteroidetes-202	167	545	5	2088	2805	920
Bacteroidetes-203	10	45	0	178	233	77
Bacteroidetes-217	388	1090	5	3565	5048	1784
Bacteroidetes-218	235	616	6	2240	3097	1102
Bacteroidetes-219	38	37	0	184	259	93
Bacteroidetes-221	218	697	9	2483	3407	1234
Bacteroidetes-225	68	111	3	516	698	259
Bacteroidetes-227	2856	10617	82	35039	48594	18268
Bacteroidetes-251	96	267	1	1010	1374	587
Bacteroidetes-254	334	785	4	3810	4933	2154
Bacteroidetes-262	36	32	0	81	149	67
Bacteroidetes-36	287	1155	6	4181	5629	772
Bacteroidetes-55	5629	14637	100	49674	70040	11539
Bacteroidetes-73	1592	4055	34	13258	18939	3507
Bacteroidetes-81	585	1110	7	6050	7752	1499
Bacteroidetes-90	2153	2751	34	9684	14622	2990
Chloroflexi-74	3385	6231	112	16666	26394	4897
Cyanobacteria-170	1664	1931	33	3109	6737	1925
Cyanobacteria-204	171	624	4	2699	3498	1158
Cyanobacteria-228	38	66	0	197	301	114
Cyanobacteria-321	9	17	0	118	144	95
Cyanobacteria-51	498	1899	14	6726	9137	1448
Proteobacteria-101	677	1717	6	8475	10875	2319
Proteobacteria-108	2085	5523	34	32262	39904	8751
Proteobacteria-110	1174	1784	8	15413	18379	4039
Proteobacteria-112	2942	8704	47	32679	44372	9927
Proteobacteria-115	320	991	5	5275	6591	1508
Proteobacteria-116	1040	553	18	1116	2727	625
Proteobacteria-123	722	2303	17	12712	15754	3672
Proteobacteria-128	296	597	3	1856	2752	649
Proteobacteria-132	378	1170	8	4317	5873	1392
Proteobacteria-138	1531	4359	42	10940	16872	4105
Proteobacteria-149	1048	3351	13	23086	27498	6997
Proteobacteria-175	581	1518	8	6111	8218	2375
Proteobacteria-247	298	920	3	6638	7859	3275
Proteobacteria-263	429	1354	10	11821	13614	6132
Proteobacteria-83	2549	8945	26	32065	43585	8546
Proteobacteria-85	8404	23625	73	64029	96131	18961
Proteobacteria-97	2061	7503	28	23972	33564	6993
TM7-393	155	530	2	2807	3494	3065
TM7-405	203	344	16	1493	2056	1940
TM7-418	102	127	0	379	608	608
TM7-421	90	127	3	274	494	509
TM7-478	14	10	0	56	80	107
Verrucomicrobia-184	1205	3531	26	14054	18816	5550
Verrucomicrobia-266	299	1241	3	4543	6086	2844
Verrucomicrobia-270	66	143	1	777	987	484
Verrucomicrobia-301	153	597	5	2198	2953	1717
sphaeroides-293	508	1171	7	7289	8975	5042
