# Supplementary material for: Impacts of florfenicol on the microbiota landscape and resistome as revealed by metagenomic analysis
Source: Microbiome. 2019 Dec 9;7:155. doi: 10.1186/s40168-019-0773-8 (PMC6902485; doi:10.1186/s40168-019-0773-8)
Supplement: Supplementary file 7 — Additional file 7: Table S7. Genes covered by SNPs with significant changes of allele frequencies [file 40168_2019_773_MOESM7_ESM.xlsx]

## Sheet: Sheet1
Supplement Table S7. Genes covered by SNPs with significant changes of allele frequencies
Gene_ID	Gene Product	KEGG/COG annotation
Ga0197937_109617416	(E)-4-hydroxy-3-methylbut-2-enyl-diphosphate synthase	KO:K03526
Ga0197937_109623385	16S rRNA (cytosine1402-N4)-methyltransferase	KO:K03438
Ga0197937_10961011	16S rRNA (guanine1207-N2)-methyltransferase	KO:K00564
Ga0197937_1096233329	16S rRNA (uracil1498-N3)-methyltransferase	KO:K09761
Ga0197937_109623371	16S rRNA G1207 methylase RsmC	COG2813
Ga0197937_109623338	16S rRNA processing protein RimM	KO:K02860
Ga0197937_1096177267	1-phosphofructokinase	KO:K00882
Ga0197937_1096209166	23S rRNA (adenine2503-C2)-methyltransferase	KO:K06941
Ga0197937_1096233323	2-isopropylmalate synthase	KO:K01649
Ga0197937_10962507	2-succinyl-5-enolpyruvyl-6-hydroxy-3-cyclohexene-1-carboxylate synthase	KO:K02551
Ga0197937_1096177257	3,4-dihydroxy 2-butanone 4-phosphate synthase / GTP cyclohydrolase II	KO:K14652
Ga0197937_1096209315	3D-(3,5/4)-trihydroxycyclohexane-1,2-dione acylhydrolase (decyclizing)	KO:K03336
Ga0197937_109623313	3-isopropylmalate/(R)-2-methylmalate dehydratase large subunit	KO:K01703
Ga0197937_109615419	3-methyladenine DNA glycosylase AlkD	COG4912
Ga0197937_10961712	3-oxoacyl-[acyl-carrier protein] reductase	KO:K00059
Ga0197937_1096233151	3-oxoacyl-[acyl-carrier-protein] synthase-3	KO:K00648
Ga0197937_1096209260	4-hydroxy-4-methyl-2-oxoglutarate aldolase	KO:K10218
Ga0197937_109623352	4-hydroxy-tetrahydrodipicolinate synthase	KO:K01714
Ga0197937_1096209261	4-oxalomesaconate tautomerase	KO:K16514
Ga0197937_10961475	5-(carboxyamino)imidazole ribonucleotide synthase	KO:K01589
Ga0197937_1096233208	5'-phosphate synthase pdxT subunit	KO:K08681
Ga0197937_1096177256	6,7-dimethyl-8-ribityllumazine synthase	KO:K00794
Ga0197937_10962315	ABC-2 type transport system permease protein	KO:K01992
Ga0197937_1096233193	acetyl-CoA acyltransferase	KO:K00632
Ga0197937_1096177236	acetyl-CoA synthetase	KO:K01895
Ga0197937_1096233190	aconitate hydratase	KO:K01681
Ga0197937_1096209101	Acyl dehydratase	COG2030
Ga0197937_109617741	acyl-CoA oxidase	KO:K00232
Ga0197937_1096233264	Acyl-coenzyme A thioesterase PaaI, contains HGG motif	COG2050
Ga0197937_10961241	adenine phosphoribosyltransferase	KO:K00759
Ga0197937_109617710	adenylosuccinate lyase	KO:K01756
Ga0197937_1096177169	alanine racemase	KO:K01775
Ga0197937_1096177170	alanine racemase/tRNA threonylcarbamoyladenosine biosynthesis protein TsaE	KO:K01775,KO:K06925
Ga0197937_1096233223	alanyl-tRNA synthetase	KO:K01872
Ga0197937_1096177106	aldehyde dehydrogenase	KO:K00138
Ga0197937_10961243	aldehyde dehydrogenase (NAD+)	KO:K00128
Ga0197937_10962491	Aldo/keto reductase	COG0656
Ga0197937_1096209288	aldose 1-epimerase	KO:K01785
Ga0197937_109623358	alpha-glucosidase	KO:K01187
Ga0197937_10962382	alpha-glucosidase	KO:K01187
Ga0197937_11344332	alpha-glucoside transport system permease protein	KO:K10233
Ga0197937_109620929	amidase	KO:K01426
Ga0197937_10962501	amidophosphoribosyltransferase	KO:K00764
Ga0197937_10962492	amino acid efflux transporter	KO:K16263
Ga0197937_1096209346	Amino acid transporter	COG0531
Ga0197937_1096177103	amino-acid N-acetyltransferase	KO:K00619
Ga0197937_1096209347	aminomethyltransferase	KO:K00605
Ga0197937_1096233201	ammonium transporter, Amt family	KO:K03320
Ga0197937_1096233280	anthranilate phosphoribosyltransferase	KO:K00766
Ga0197937_10961242	aspartate ammonia-lyase	KO:K01744
Ga0197937_1096233234	aspartate carbamoyltransferase catalytic subunit	KO:K00609
Ga0197937_1096177222	aspartate kinase	KO:K00928
Ga0197937_10961592	aspartyl-tRNA(Asn)/glutamyl-tRNA(Gln) amidotransferase subunit A	KO:K02433
Ga0197937_1096177254	ATP-binding cassette, subfamily B	KO:K06147
Ga0197937_109620931	ATP-binding cassette, subfamily B	KO:K06147
Ga0197937_1096177102	ATP-dependent Clp protease ATP-binding subunit ClpC	KO:K03696
Ga0197937_109623377	Branched-chain amino acid aminotransferase/4-amino-4-deoxychorismate lyase	COG0115
Ga0197937_1096177194	branched-chain amino acid transport system ATP-binding protein	KO:K01996
Ga0197937_109620942	butyryl-CoA dehydrogenase	KO:K00248
Ga0197937_107926421	Calcineurin-like phosphoesterase	pfam00149
Ga0197937_1096233238	carbamoyl-phosphate synthase large subunit	KO:K01955
Ga0197937_1096209141	CarD family transcriptional regulator	KO:K07736
Ga0197937_1096177211	catalase-peroxidase	KO:K03782
Ga0197937_109623360	CDP-diacylglycerol--glycerol-3-phosphate 3-phosphatidyltransferase	KO:K00995
Ga0197937_109615414	CDP-Glycerol:Poly(glycerophosphate) glycerophosphotransferase	pfam04464
Ga0197937_109623398	cell division inhibitor SepF	KO:K09772
Ga0197937_109623387	cell division protein FtsI (penicillin-binding protein 3)	KO:K03587
Ga0197937_109623395	cell division protein FtsQ	KO:K03589
Ga0197937_10961512	cell division protein FtsW, lipid II flippase	COG0772
Ga0197937_1096233199	cell division protein ZapE	KO:K06916
Ga0197937_1096177117	Cell division septum initiation DivIVA, interacts with FtsZ, MinD	COG3599
Ga0197937_10961743	cell division transport system permease protein	KO:K09811
Ga0197937_10665504	CHAP domain-containing protein	pfam05257
Ga0197937_10962314	Choline kinase	COG1213
Ga0197937_1096233227	chorismate synthase	KO:K01736
Ga0197937_10960882	chromosomal replication initiator protein	KO:K02313
Ga0197937_10961291	chromosome partitioning protein, ParB family	KO:K03497
Ga0197937_10961531	chromosome segregation protein	KO:K03529
Ga0197937_1096233337	competence protein ComEC	KO:K02238
Ga0197937_109615430	Cu+-exporting ATPase	KO:K17686
Ga0197937_1096233278	Cyanate permease	COG2807
Ga0197937_1096233250	cyclase	KO:K02500
Ga0197937_1096209175	cystathione beta-lyase	KO:K14155
Ga0197937_1096233125	cystathionine gamma-synthase	KO:K01739
Ga0197937_1096233197	cysteine desulfuration protein SufE	KO:K02426
Ga0197937_1096233281	cytochrome c oxidase subunit 3	KO:K02276
Ga0197937_10961444	D-alanine-D-alanine ligase	KO:K01921
Ga0197937_109623318	D-alanine-D-alanine ligase	KO:K01921
Ga0197937_109617728	D-alanyl-D-alanine carboxypeptidase	KO:K07260
Ga0197937_10962505	demethylmenaquinone methyltransferase / 2-methoxy-6-polyprenyl-1,4-benzoquinol methylase	KO:K03183
Ga0197937_1096233135	dGTPase	KO:K01129
Ga0197937_109623369	diaminopimelate epimerase	KO:K01778
Ga0197937_1096233364	dihydrofolate synthase / folylpolyglutamate synthase	KO:K11754
Ga0197937_1096233176	dihydrolipoamide dehydrogenase	KO:K00382
Ga0197937_1096233292	dihydroorotate dehydrogenase	KO:K00254
Ga0197937_109615126	DNA gyrase subunit A	KO:K02469
Ga0197937_10960886	DNA gyrase subunit B	KO:K02470
Ga0197937_10961631	DNA gyrase subunit B	KO:K02470
Ga0197937_10844342	DNA modification methylase	COG0863
Ga0197937_1096233265	DNA polymerase-1	KO:K02335
Ga0197937_1096233295	DNA polymerase-3 subunit alpha	KO:K02337
Ga0197937_10960883	DNA polymerase-3 subunit beta	KO:K02338
Ga0197937_1096233336	DNA polymerase-3 subunit delta	KO:K02340
Ga0197937_1096233314	DNA polymerase-3 subunit epsilon	KO:K02342
Ga0197937_1096177220	DNA polymerase-3 subunit gamma/tau	KO:K02343
Ga0197937_1096233136	DNA primase	KO:K02316
Ga0197937_109623344	DNA processing protein	KO:K04096
Ga0197937_10961752	DNA repair protein RecN (Recombination protein N)	KO:K03631
Ga0197937_10960884	DNA replication and repair protein RecF	KO:K03629
Ga0197937_109623359	DNA segregation ATPase FtsK/SpoIIIE, S-DNA-T family	KO:K03466
Ga0197937_1096177242	DNA topoisomerase-1	KO:K03168
Ga0197937_1096209135	DNA-binding response regulator, OmpR family, contains REC and winged-helix (wHTH) domain	COG0745
Ga0197937_10961142	DNA-binding transcriptional regulator, ArsR family	COG0640
Ga0197937_10961532	DNA-binding transcriptional regulator, IclR family	COG1414
Ga0197937_109615436	DNA-binding transcriptional regulator, IclR family	COG1414
Ga0197937_1096209259	DNA-binding transcriptional regulator, IclR family	COG1414
Ga0197937_109623354	DNA-binding transcriptional regulator, LacI/PurR family	COG1609
Ga0197937_10962372	DNA-binding transcriptional regulator, LysR family	COG0583
Ga0197937_10961443	DNA-binding transcriptional regulator, MocR family, contains an aminotransferase domain	COG1167
Ga0197937_1096177159	DNA-directed RNA polymerase subunit alpha	KO:K03040
Ga0197937_1096177121	DNA-directed RNA polymerase subunit beta	KO:K03043
Ga0197937_1096177122	DNA-directed RNA polymerase subunit beta'	KO:K03046
Ga0197937_1096233241	DNA-directed RNA polymerase subunit omega	KO:K03060
Ga0197937_1096177249	dye decolorizing peroxidase	KO:K15733
Ga0197937_1096177126	elongation factor G	KO:K02355
Ga0197937_109617751	energy-coupling factor transport system ATP-binding protein	KO:K16787
Ga0197937_10962285	energy-coupling factor transport system ATP-binding protein	KO:K16787
Ga0197937_1096233269	excinuclease ABC subunit A	KO:K03701
Ga0197937_1096233268	excinuclease ABC subunit B	KO:K03702
Ga0197937_1096177261	exodeoxyribonuclease-3	KO:K01142
Ga0197937_109615429	Fatty acid desaturase	COG3239
Ga0197937_1096233120	Fe-S cluster assembly protein SufB	KO:K09014
Ga0197937_1096233121	Fe-S cluster assembly protein SufD	KO:K09015
Ga0197937_1096209330	Fibronectin type III domain-containing protein/Fibronectin type III domain-containing protein/Fibronectin type III domain-containing protein/Fibronectin type III domain-containing protein	pfam00041,pfam00041,pfam00041,pfam00041
Ga0197937_1096233343	Flavin-dependent oxidoreductase, luciferase family (includes alkanesulfonate monooxygenase SsuD and methylene tetrahydromethanopterin reductase)	COG2141
Ga0197937_10962064	Forkhead associated (FHA) domain, binds pSer, pThr, pTyr	COG1716
Ga0197937_109617434	F-type H+-transporting ATPase subunit alpha	KO:K02111
Ga0197937_109617433	F-type H+-transporting ATPase subunit gamma	KO:K02115
Ga0197937_1096209282	fumarate hydratase, class II	KO:K01679
Ga0197937_1096209296	galactokinase	KO:K00849
Ga0197937_1096177167	glucosamine--fructose-6-phosphate aminotransferase (isomerizing)	KO:K00820
Ga0197937_1096233318	glucose-1-phosphate adenylyltransferase	KO:K00975
Ga0197937_1096233115	glucose-6-phosphate isomerase	KO:K01810
Ga0197937_1096209100	Glutamate or tyrosine decarboxylase	COG0076
Ga0197937_1096233259	glutamate synthase (NADPH/NADH) large chain	KO:K00265
Ga0197937_1096233260	glutamate synthase (NADPH/NADH) small chain	KO:K00266
Ga0197937_1096233354	glutamate-5-semialdehyde dehydrogenase	KO:K00147
Ga0197937_1096233167	glutamate-ammonia-ligase adenylyltransferase	KO:K00982
Ga0197937_1096233168	glutamine synthetase	KO:K01915
Ga0197937_1096233106	glyceraldehyde 3-phosphate dehydrogenase	KO:K00134
Ga0197937_1096209349	glycine dehydrogenase	KO:K00281
Ga0197937_1096233312	Glycosyltransferase involved in cell wall bisynthesis	COG0438
Ga0197937_10961714	glycyl-tRNA synthetase	KO:K01880
Ga0197937_1096233216	GTP pyrophosphokinase	KO:K00951
Ga0197937_113486618	GTP pyrophosphokinase	KO:K00951
Ga0197937_1096233403	GTP-binding protein	KO:K03977
Ga0197937_109623374	GTP-binding protein HflX	KO:K03665
Ga0197937_1096233240	guanylate kinase	KO:K00942
Ga0197937_1096209235	hemolysin III	KO:K11068
Ga0197937_1096233325	Hemolysin, contains CBS domains	COG1253
Ga0197937_10962504	heptaprenyl diphosphate synthase	KO:K00805
Ga0197937_109620950	histidinol-phosphate aminotransferase	KO:K00817
Ga0197937_1096233211	holliday junction DNA helicase RuvA	KO:K03550
Ga0197937_1096177168	holo-[acyl-carrier protein] synthase	KO:K00997
Ga0197937_10188171	hypothetical protein	Hypo-rule applied
Ga0197937_10208352	hypothetical protein	Hypo-rule applied
Ga0197937_10211132	hypothetical protein	Hypo-rule applied
Ga0197937_10304852	hypothetical protein	Hypo-rule applied
Ga0197937_106290613	hypothetical protein	Hypo-rule applied
Ga0197937_10665222	hypothetical protein	Hypo-rule applied
Ga0197937_10792641	hypothetical protein	Hypo-rule applied
Ga0197937_10794282	hypothetical protein	Hypo-rule applied
Ga0197937_107944111	hypothetical protein	Hypo-rule applied
Ga0197937_10794419	hypothetical protein	Hypo-rule applied
Ga0197937_10795002	hypothetical protein	Hypo-rule applied
Ga0197937_10795004	hypothetical protein	Hypo-rule applied
Ga0197937_10843731	hypothetical protein	Hypo-rule applied
Ga0197937_10843733	hypothetical protein	Hypo-rule applied
Ga0197937_10843734	hypothetical protein	Hypo-rule applied
Ga0197937_10843993	hypothetical protein	Hypo-rule applied
Ga0197937_10843994	hypothetical protein	Hypo-rule applied
Ga0197937_10844652	hypothetical protein	Hypo-rule applied
Ga0197937_10844921	hypothetical protein	Hypo-rule applied
Ga0197937_10844922	hypothetical protein	Hypo-rule applied
Ga0197937_10844923	hypothetical protein	Hypo-rule applied
Ga0197937_10845122	hypothetical protein	Hypo-rule applied
Ga0197937_10845316	hypothetical protein	Hypo-rule applied
Ga0197937_10845483	hypothetical protein	Hypo-rule applied
Ga0197937_10845484	hypothetical protein	Hypo-rule applied
Ga0197937_10845832	hypothetical protein	Hypo-rule applied
Ga0197937_10845921	hypothetical protein	Hypo-rule applied
Ga0197937_10845922	hypothetical protein	Hypo-rule applied
Ga0197937_10845923	hypothetical protein	Hypo-rule applied
Ga0197937_10960773	hypothetical protein	Hypo-rule applied
Ga0197937_10961013	hypothetical protein	Hypo-rule applied
Ga0197937_10961144	hypothetical protein	KO:K07047
Ga0197937_109615120	hypothetical protein	Hypo-rule applied
Ga0197937_10961545	hypothetical protein	Hypo-rule applied
Ga0197937_10961703	hypothetical protein	Hypo-rule applied
Ga0197937_10961732	hypothetical protein	Hypo-rule applied
Ga0197937_10961741	hypothetical protein	Hypo-rule applied
Ga0197937_10961771	hypothetical protein	Hypo-rule applied
Ga0197937_1096177123	hypothetical protein	Hypo-rule applied
Ga0197937_1096177210	hypothetical protein	Hypo-rule applied
Ga0197937_1096177213	hypothetical protein	Hypo-rule applied
Ga0197937_1096177226	hypothetical protein	Hypo-rule applied
Ga0197937_109617779	hypothetical protein	Hypo-rule applied
Ga0197937_1096209137	hypothetical protein	KO:K06980
Ga0197937_1096209140	hypothetical protein	Hypo-rule applied
Ga0197937_1096209167	hypothetical protein	Hypo-rule applied
Ga0197937_1096209172	hypothetical protein	Hypo-rule applied
Ga0197937_1096209233	hypothetical protein	Hypo-rule applied
Ga0197937_1096209243	hypothetical protein	Hypo-rule applied
Ga0197937_1096209257	hypothetical protein	KO:K07075
Ga0197937_1096209328	hypothetical protein	KO:K06942
Ga0197937_1096209332	hypothetical protein	KO:K07124
Ga0197937_109620982	hypothetical protein	Hypo-rule applied
Ga0197937_109622540	hypothetical protein	Hypo-rule applied
Ga0197937_109622573	hypothetical protein	KO:K09767
Ga0197937_109622574	hypothetical protein	Hypo-rule applied
Ga0197937_109623113	hypothetical protein	Hypo-rule applied
Ga0197937_1096233104	hypothetical protein	KO:K09762
Ga0197937_1096233308	hypothetical protein	Hypo-rule applied
Ga0197937_1096233351	hypothetical protein	Hypo-rule applied
Ga0197937_109623370	hypothetical protein	Hypo-rule applied
Ga0197937_109623372	hypothetical protein	Hypo-rule applied
Ga0197937_10962503	hypothetical protein	Hypo-rule applied
Ga0197937_11344951	hypothetical protein	Hypo-rule applied
Ga0197937_11345262	hypothetical protein	Hypo-rule applied
Ga0197937_11346282	hypothetical protein	Hypo-rule applied
Ga0197937_11346283	hypothetical protein	Hypo-rule applied
Ga0197937_11346452	hypothetical protein	Hypo-rule applied
Ga0197937_11346453	hypothetical protein	Hypo-rule applied
Ga0197937_11347086	hypothetical protein	Hypo-rule applied
Ga0197937_11347341	hypothetical protein	Hypo-rule applied
Ga0197937_113486624	hypothetical protein	Hypo-rule applied
Ga0197937_11348752	hypothetical protein	Hypo-rule applied
Ga0197937_11348794	hypothetical protein	Hypo-rule applied
Ga0197937_11349071	hypothetical protein	Hypo-rule applied
Ga0197937_11349072	hypothetical protein	Hypo-rule applied
Ga0197937_11351744	hypothetical protein	Hypo-rule applied
Ga0197937_11351745	hypothetical protein	Hypo-rule applied
Ga0197937_1096177190	IMP dehydrogenase	KO:K00088
Ga0197937_1096209316	inosose dehydratase	KO:K03335
Ga0197937_109623345	integrase/recombinase XerC	KO:K03733
Ga0197937_1096233316	iron complex transport system ATP-binding protein	KO:K02013
Ga0197937_1096233365	isoleucyl-tRNA synthetase	KO:K01870
Ga0197937_1096177151	large subunit ribosomal protein L15	KO:K02876
Ga0197937_1096177140	large subunit ribosomal protein L16	KO:K02878
Ga0197937_109623340	large subunit ribosomal protein L19	KO:K02884
Ga0197937_1096233358	large subunit ribosomal protein L21	KO:K02888
Ga0197937_1096177145	large subunit ribosomal protein L5	KO:K02931
Ga0197937_1096209343	L-aspartate oxidase	KO:K00278
Ga0197937_109623378	Leucyl-tRNA synthetase/Anthranilate/para-aminobenzoate synthases component I	COG0495,COG0147
Ga0197937_1096177232	Lipid II:glycine glycyltransferase (Peptidoglycan interpeptide bridge formation enzyme)/Lipid II:glycine glycyltransferase (Peptidoglycan interpeptide bridge formation enzyme)	COG2348,COG2348
Ga0197937_1096233172	lipoic acid synthetase	KO:K03644
Ga0197937_10205402	LydA holin phage, holin superfamily III	pfam16083
Ga0197937_10207692	LydA holin phage, holin superfamily III	pfam16083
Ga0197937_109622569	Lysophospholipase, alpha-beta hydrolase superfamily	COG2267
Ga0197937_1096177224	malate dehydrogenase (quinone)	KO:K00116
Ga0197937_10961793	manganese/iron transport system ATP-binding protein	KO:K09820
Ga0197937_1096177234	Membrane carboxypeptidase (penicillin-binding protein)/PASTA domain, binds beta-lactams	COG0744,COG2815
Ga0197937_1096177262	membrane protein	KO:K07058
Ga0197937_109623376	membrane protein DedA, SNARE-associated domain	COG0586
Ga0197937_1096209118	methylenetetrahydrofolate dehydrogenase (NADP+) / methenyltetrahydrofolate cyclohydrolase	KO:K01491
Ga0197937_10791853	Methyltransferase domain-containing protein	pfam13649
Ga0197937_10961541	MFS family permease	COG0477
Ga0197937_109617727	MFS family permease	COG0477
Ga0197937_1096233277	MFS family permease	COG0477
Ga0197937_1096233396	MFS family permease	COG0477
Ga0197937_1096233399	MFS family permease	COG0477
Ga0197937_109619929	Mg/Co/Ni transporter MgtE (contains CBS domain)	COG2239
Ga0197937_1096233379	MinD-like ATPase involved in chromosome partitioning or flagellar assembly	COG0455
Ga0197937_10962272	molecular chaperone DnaJ	KO:K03686
Ga0197937_1096233330	molecular chaperone DnaJ	KO:K03686
Ga0197937_1096233344	multiple sugar transport system ATP-binding protein	KO:K10112
Ga0197937_1096209291	multiple sugar transport system permease protein	KO:K02026
Ga0197937_1096209292	multiple sugar transport system substrate-binding protein	KO:K02027
Ga0197937_1096209318	myo-inositol catabolism protein IolH	KO:K06605
Ga0197937_10961141	myo-inositol-1(or 4)-monophosphatase	KO:K01092
Ga0197937_109617412	N utilization substance protein A	KO:K02600
Ga0197937_1096233232	N utilization substance protein B	KO:K03625
Ga0197937_10961547	NAD+ diphosphatase	KO:K03426
Ga0197937_1096233311	NAD-dependent protein deacetylase, SIR2 family	COG0846
Ga0197937_1096209220	NADH dehydrogenase	KO:K03885
Ga0197937_1096209173	NADP-dependent 3-hydroxy acid dehydrogenase YdfG	COG4221
Ga0197937_1096233346	NADPH:quinone reductase	COG0604
Ga0197937_109625012	naphthoate synthase	KO:K01661
Ga0197937_1096209342	nicotinate-nucleotide pyrophosphorylase (carboxylating)	KO:K00767
Ga0197937_10961992	oligopeptide transport system substrate-binding protein	KO:K15580
Ga0197937_1096233239	orotidine-5'-phosphate decarboxylase	KO:K01591
Ga0197937_109625011	O-succinylbenzoic acid--CoA ligase	KO:K01911
Ga0197937_10961715	oxygen-dependent protoporphyrinogen oxidase	KO:K00231
Ga0197937_1096233332	oxygen-independent coproporphyrinogen-3 oxidase	KO:K02495
Ga0197937_10961513	peptidoglycan glycosyltransferase	KO:K05364
Ga0197937_1096177230	Peptidoglycan/xylan/chitin deacetylase, PgdA/CDA1 family	COG0726
Ga0197937_1096233219	peptidyl-prolyl cis-trans isomerase B (cyclophilin B)	KO:K03768
Ga0197937_1096233302	peptidylprolyl isomerase	KO:K01802
Ga0197937_109622537	Permease of the drug/metabolite transporter (DMT) superfamily	COG0697
Ga0197937_109622572	Permease of the drug/metabolite transporter (DMT) superfamily	COG0697
Ga0197937_109617740	Permease of the drug/metabolite transporter (DMT) superfamily/Uncharacterized membrane protein	COG0697,COG2510
Ga0197937_11196302	Phage terminase-like protein, large subunit, contains N-terminal HTH domain	COG4626
Ga0197937_11346221	Phage-related protein	COG5412
Ga0197937_1096233327	phosphate starvation-inducible protein PhoH	KO:K06217
Ga0197937_109622564	phosphate transport system permease protein	KO:K02037
Ga0197937_109622565	phosphate transport system permease protein	KO:K02038
Ga0197937_109623375	Phosphatidate phosphatase APP1	COG4850
Ga0197937_109617729	phosphoglucomutase	KO:K01835
Ga0197937_1096177164	phosphoglucosamine mutase	KO:K03431
Ga0197937_1096233107	phosphoglycerate kinase	KO:K00927
Ga0197937_109623390	phospho-N-acetylmuramoyl-pentapeptide-transferase	KO:K01000
Ga0197937_1096233242	phosphopantothenoylcysteine decarboxylase / phosphopantothenate--cysteine ligase	KO:K13038
Ga0197937_10962252	phosphoribosylformylglycinamidine cyclo-ligase	KO:K01933
Ga0197937_109622541	phosphoribosylformylglycinamidine synthase	KO:K01952
Ga0197937_1096209160	phosphoserine aminotransferase	KO:K00831
Ga0197937_1096209255	p-hydroxybenzoate 3-monooxygenase	KO:K00481
Ga0197937_109617427	pilus assembly protein CpaF	KO:K02283
Ga0197937_1096177237	pilus assembly protein CpaF	KO:K02283
Ga0197937_109615425	Pimeloyl-ACP methyl ester carboxylesterase	COG0596
Ga0197937_109617712	Pimeloyl-ACP methyl ester carboxylesterase	COG0596
Ga0197937_1096177245	Pimeloyl-ACP methyl ester carboxylesterase	COG0596
Ga0197937_1096233313	Pimeloyl-ACP methyl ester carboxylesterase	COG0596
Ga0197937_10961772	poly(A) polymerase	KO:K00970
Ga0197937_1096209122	poly(glycerol-phosphate) alpha-glucosyltransferase	KO:K00712
Ga0197937_1096209134	polyphosphate kinase	KO:K00937
Ga0197937_109617746	Polyphosphate kinase 2, PPK2 family	COG2326
Ga0197937_10961721	polyribonucleotide nucleotidyltransferase	KO:K00962
Ga0197937_10961548	Predicted kinase, aminoglycoside phosphotransferase (APT) family	COG3173
Ga0197937_10960885	Predicted nucleic acid-binding protein, contains Zn-ribbon domain (includes truncated derivatives)	COG5512
Ga0197937_1096209176	Predicted arabinose efflux permease, MFS family	COG2814
Ga0197937_1096233139	Predicted branched-chain amino acid permease (azaleucine resistance)	COG1296
Ga0197937_10961722	Predicted oxidoreductase	COG0667
Ga0197937_10042772	Predicted phosphoadenosine phosphosulfate sulfurtransferase, contains C-terminal DUF3440 domain	COG3969
Ga0197937_1096177233	Predicted phosphohydrolase, MPP superfamily	COG1408
Ga0197937_1096233214	preprotein translocase subunit SecD	KO:K03072
Ga0197937_1096177152	preprotein translocase subunit SecY	KO:K03076
Ga0197937_1096233244	primosomal protein N' (replication factor Y) (superfamily II helicase)	KO:K04066
Ga0197937_1096233258	Prolipoprotein diacylglyceryltransferase	COG0682
Ga0197937_1096233189	Protein of unknown function (DUF3159)	pfam11361
Ga0197937_1096233218	protein of unknown function (DUF349)/protein of unknown function (DUF349)/protein of unknown function (DUF349)	pfam03993,pfam03993,pfam03993
Ga0197937_109623319	Protein of unknown function (DUF3515)	pfam12028
Ga0197937_10246961	Protein of unknown function (DUF3987)	pfam13148
Ga0197937_1096233345	protein of unknown function (DUF4032)/Lipopolysaccharide kinase (Kdo/WaaP) family protein	pfam13224,pfam06293
Ga0197937_1096177239	Protein of unknown function (DUF4244)	pfam14029
Ga0197937_1096177115	protein of unknown function (DUF4916)	pfam16262
Ga0197937_107926414	Protein of unknown function (DUF669)	pfam05037
Ga0197937_10962063	protein phosphatase	KO:K01090
Ga0197937_1096209145	Protein-disulfide isomerase	COG1651
Ga0197937_1096177266	PTS system, fructose-specific IIA component	KO:K02768
Ga0197937_1096233220	putative ATPase	KO:K07478
Ga0197937_10205403	putative chitinase	KO:K03791
Ga0197937_1096177252	putative drug exporter of the RND superfamily	KO:K06994
Ga0197937_10961713	putative endopeptidase	KO:K07386
Ga0197937_10961747	putative membrane protein	KO:K08977
Ga0197937_1096177231	putative peptidoglycan lipid II flippase	KO:K03980
Ga0197937_109615418	putative serine protease PepD	KO:K08372
Ga0197937_11348921	putative transposase	KO:K07492
Ga0197937_1096233373	putrescine importer	KO:K14052
Ga0197937_1096233207	pyridoxal 5'-phosphate synthase pdxS subunit	KO:K06215
Ga0197937_1096209174	pyridoxamine 5'-phosphate oxidase	KO:K00275
Ga0197937_1096233261	pyruvate kinase	KO:K00873
Ga0197937_109623356	raffinose/stachyose/melibiose transport system permease protein	KO:K10118
Ga0197937_10962431	raffinose/stachyose/melibiose transport system permease protein	KO:K10119
Ga0197937_109623355	raffinose/stachyose/melibiose transport system substrate-binding protein	KO:K10117
Ga0197937_107926410	RecA-family ATPase	COG3598
Ga0197937_109623364	recombination protein RecA	KO:K03553
Ga0197937_109623365	regulatory protein	KO:K03565
Ga0197937_10961777	replicative DNA helicase	KO:K02314
Ga0197937_1096233194	ribonuclease D	KO:K03684
Ga0197937_109623353	ribonuclease J	KO:K12574
Ga0197937_1096209177	ribonucleoside-diphosphate reductase alpha chain	KO:K00525
Ga0197937_1096209171	ribosomal-protein-alanine N-acetyltransferase	KO:K03790
Ga0197937_10961132	ribosome recycling factor	KO:K02838
Ga0197937_1096233247	ribulose-phosphate 3-epimerase	KO:K01783
Ga0197937_11344341	Right handed beta helix region	pfam13229
Ga0197937_1096233179	RNA polymerase primary sigma factor	KO:K03086
Ga0197937_1096233243	S-adenosylmethionine synthetase	KO:K00789
Ga0197937_109623112	Sap, sulfolipid-1-addressing protein	pfam11139
Ga0197937_1096233298	sec-independent protein translocase protein TatC	KO:K03118
Ga0197937_10961514	serine/threonine protein kinase	KO:K08884
Ga0197937_10961515	serine/threonine protein kinase	KO:K08884
Ga0197937_10962062	Serine/threonine protein kinase	COG0515
Ga0197937_109623379	serine/threonine protein kinase	KO:K08884
Ga0197937_1096233226	shikimate dehydrogenase	KO:K00014
Ga0197937_1096209334	Short-chain dehydrogenase	COG0300
Ga0197937_10962181	Short-chain dehydrogenase	COG0300
Ga0197937_1096177225	Signal transduction histidine kinase	COG4585
Ga0197937_10961774	single-strand DNA-binding protein	KO:K03111
Ga0197937_109617725	site-specific DNA-methyltransferase (adenine-specific)	KO:K00571
Ga0197937_109623336	small subunit ribosomal protein S16	KO:K02959
Ga0197937_1096177139	small subunit ribosomal protein S3	KO:K02982
Ga0197937_1096177125	small subunit ribosomal protein S7	KO:K02992
Ga0197937_10962554	spoIIIJ-associated protein	KO:K06346
Ga0197937_10961742	SsrA-binding protein	KO:K03664
Ga0197937_1096233317	starch synthase	KO:K16148
Ga0197937_1096177272	succinate dehydrogenase / fumarate reductase flavoprotein subunit	KO:K00239
Ga0197937_109620980	succinyl-CoA synthetase alpha subunit	KO:K01902
Ga0197937_1096209294	Sugar kinase of the NBD/HSP70 family, may contain an N-terminal HTH domain	COG1940
Ga0197937_109617738	Superfamily II DNA and RNA helicase	COG0513
Ga0197937_109623111	Superfamily II DNA and RNA helicase	COG0513
Ga0197937_1096233309	Superfamily II DNA or RNA helicase	COG1061
Ga0197937_11100191	Superfamily II DNA or RNA helicase, SNF2 family	COG0553
Ga0197937_1096233105	superoxide dismutase, Fe-Mn family	KO:K04564
Ga0197937_1096177240	TadE-like protein	pfam07811
Ga0197937_109623312	tellurite resistance protein TerC	KO:K05794
Ga0197937_107944112	Terminase-like family protein	pfam03237
Ga0197937_10845831	Terminase-like family protein	pfam03237
Ga0197937_109623350	Thiol-disulfide isomerase or thioredoxin	COG0526
Ga0197937_10961441	thioredoxin reductase (NADPH)	KO:K00384
Ga0197937_109620938	Thiosulfate reductase cytochrome b subunit	COG4117
Ga0197937_1096233205	threonyl-tRNA synthetase	KO:K01868
Ga0197937_1096177238	tight adherence protein B	KO:K12510
Ga0197937_109617425	tight adherence protein C	KO:K12511
Ga0197937_1096209234	TipAS antibiotic-recognition domain-containing protein	pfam07739
Ga0197937_1096177105	Transcriptional regulator of acetoin/glycerol metabolism	COG3284
Ga0197937_10961451	Transcriptional regulator, contains XRE-family HTH domain	COG1396
Ga0197937_10962342	Transglutaminase-like enzyme, putative cysteine protease	COG1305
Ga0197937_109617411	translation initiation factor IF-2	KO:K02519
Ga0197937_11347211	transposase	KO:K07484
Ga0197937_11347811	transposase	KO:K07483
Ga0197937_11344261	Transposase DDE domain-containing protein	pfam01609
Ga0197937_11344322	Transposase DNA-binding/Transposase Tn5 dimerisation domain-containing protein/Transposase DDE domain-containing protein	pfam14706,pfam02281,pfam01609
Ga0197937_11347812	Transposase InsO and inactivated derivatives	COG2801
Ga0197937_10961481	Trk-type K+ transport system, membrane component	COG0168
Ga0197937_1096233303	tRNA (adenine57-N1/adenine58-N1)-methyltransferase	KO:K07442
Ga0197937_1096177171	tRNA A37 threonylcarbamoyladenosine modification protein TsaB	COG1214
Ga0197937_1096233310	tRNA G18 (ribose-2'-O)-methylase SpoU	COG0566
Ga0197937_10961871	tRNA-specific 2-thiouridylase	KO:K00566
Ga0197937_1096177260	tryptophanyl-tRNA synthetase	KO:K01867
Ga0197937_109622561	two-component system, OmpR family, sensor histidine kinase SenX3	KO:K07768
Ga0197937_109623393	UDP-N-acetylglucosamine--N-acetylmuramyl-(pentapeptide) pyrophosphoryl-undecaprenol N-acetylglucosamine transferase	KO:K02563
Ga0197937_1096209103	UDP-N-acetylmuramate dehydrogenase	KO:K00075
Ga0197937_109623388	UDP-N-acetylmuramoyl-L-alanyl-D-glutamate--2,6-diaminopimelate ligase	KO:K01928
Ga0197937_109623389	UDP-N-acetylmuramoyl-tripeptide--D-alanyl-D-alanine ligase	KO:K01929
Ga0197937_109615432	Uncharacterized conserved protein YbjT, contains NAD(P)-binding and DUF2867 domains	COG0702
Ga0197937_10961735	Uncharacterized conserved protein, DUF2236 family	COG3662
Ga0197937_10961621	Uncharacterized conserved protein, DUF58 family, contains vWF domain	COG1721
Ga0197937_10961222	Uncharacterized conserved protein/Prophage maintenance system killer protein	COG3943,COG3654
Ga0197937_10962373	Uncharacterized membrane protein	COG4270
Ga0197937_1096233274	Uncharacterized membrane protein HdeD, DUF308 family	COG3247
Ga0197937_1096209331	Uncharacterized membrane protein YjjP, DUF1212 family	COG2966
Ga0197937_1096233333	Uncharacterized protein, UPF0548 family/Uncharacterized protein, UPF0548 family	COG4762,COG4762
Ga0197937_1096233103	UPF0042 nucleotide-binding protein	KO:K06958
Ga0197937_10961131	uridylate kinase	KO:K09903
Ga0197937_10961719	uroporphyrinogen-III synthase	KO:K01719
Ga0197937_10962553	YidC/Oxa1 family membrane protein insertase	KO:K03217
Ga0197937_109615426	zinc transporter, ZIP family	KO:K07238
Ga0197937_10961792	zinc/manganese transport system substrate-binding protein/manganese/iron transport system substrate-binding protein	KO:K02077,KO:K09818
Ga0197937_1096177246	Zn-dependent protease with chaperone function	COG0501
